# Supplementary material for: AI-Driven Drug Target Screening Platform Identified Oncogene CACNA2D1 Activated by Enhancer Infestation in Epstein-Barr Virus-Associated Nasopharyngeal Carcinoma
Source: Int J Mol Sci. 2025 May 14;26(10):4697. doi: 10.3390/ijms26104697 (PMC12111453; doi:10.3390/ijms26104697)
Supplement: Supplementary file 1 [file ijms-26-04697-s001.zip › Supplementary Tables.xlsx]

## Sheet: Table S1
Supplementary Table S1. Publicly available NPC-related transcriptomics datasets. A total of 9 datasets were retrieved and assessed for tumour purity using ESTIMATE. Four datasets achieving estimated purity score of > 0.6 were selected for case-control comparisons and meta-analysis for target prioritisation
Series ID / PMID	Type	Platforms	Source	# Case	# Control	Year
GSE34573*	Microarray	GPL570	Nasopharynx	16	4	2011
35394843 (Tay et al)*	RNA-seq	GPL18573	Nasopharynx	99	23	2022
GSE118719*	RNA-seq	GPL20301	Nasopharynx	7	4	2018
GSE12452*	Microarray	GPL570	Nasopharynx	31	10	2008
GSE68799	RNA-seq	GPL11154	Nasopharynx	42	4	2016
GSE61218	Microarray	GPL19061	Nasopharynx	10	6	2020
GSE64634	Microarray	GPL570	Nasopharynx	12	4	2015
GSE53819	Microarray	GPL6480	Nasopharynx	18	18	2014
GSE13597	Microarray	GPL96	Nasopharynx	25	3	2008
*Dataset selected for analyses based on tumor purity estimated

## Sheet: Table S2
Supplementary Table S2. Genes that were consistently upregulated in all 4 bullk RNA-seq datasets in meta-analysis
Gene	combined_LogFC_Normalised	combined_LogFC_Raw	combined_Pvalue	combined_FDR
CXCL10	1	4.031	2.57e-36	8.9e-33
MMP1	0.937	3.54	3.17e-13	1.85e-11
ZIC2	0.931	3.497	6.73e-31	9.85e-28
CXCL11	0.923	3.436	1.02e-25	5.42e-23
HOXC6	0.857	2.958	8.81e-24	3.32e-21
GJA1	0.851	2.918	6.68e-09	1.65e-07
FN1	0.829	2.771	1.63e-25	8.17e-23
LAMB1	0.822	2.723	7.24e-26	3.88e-23
EPCAM	0.82	2.712	1.22e-14	9.35e-13
TNFAIP6	0.812	2.657	2.37e-23	8.53e-21
DTL	0.811	2.65	1.1e-21	2.97e-19
ITGAV	0.809	2.638	2.31e-23	8.38e-21
SPARC	0.807	2.627	3.82e-15	3.26e-13
LGALS1	0.806	2.62	4.68e-26	2.58e-23
ROBO1	0.805	2.609	9.29e-19	1.63e-16
KREMEN2	0.801	2.589	6.13e-27	3.76e-24
VCAM1	0.801	2.588	9.04e-20	1.92e-17
CACNA2D1	0.797	2.558	9.11e-30	1.05e-26
HOXA10	0.796	2.553	1.81e-29	1.91e-26
PTGS2	0.79	2.515	8.91e-18	1.26e-15
FHOD3	0.786	2.492	1.66e-13	1.02e-11
INSM1	0.783	2.469	1.03e-13	6.6e-12
PCOLCE2	0.782	2.464	1.65e-13	1.02e-11
NEDD1	0.78	2.453	2.61e-18	4.15e-16
COL1A2	0.78	2.452	7.67e-18	1.11e-15
FJX1	0.779	2.448	3.8e-22	1.11e-19
PMAIP1	0.777	2.436	1.98e-15	1.77e-13
COL4A1	0.776	2.427	7.32e-28	5.36e-25
FZD7	0.775	2.42	6.57e-10	2.01e-08
GREM1	0.774	2.416	2.49e-17	3.23e-15
STAR	0.771	2.398	1.84e-16	2.1e-14
PRRX1	0.77	2.389	8.65e-18	1.23e-15
VRK2	0.768	2.377	2.95e-21	7.44e-19
COL11A1	0.763	2.344	2.59e-11	1.06e-09
RAD51AP1	0.762	2.342	1.07e-15	1.01e-13
PRC1	0.76	2.328	5.35e-15	4.4e-13
NDC80	0.76	2.327	6.38e-14	4.22e-12
PKDCC	0.759	2.325	8.58e-17	1.01e-14
HS3ST4	0.759	2.32	2.13e-12	1.06e-10
GINS1	0.754	2.294	1.03e-17	1.42e-15
SYNPO2	0.754	2.291	8.71e-24	3.32e-21
GAD1	0.754	2.29	7.47e-18	1.08e-15
ZNRF3	0.754	2.289	4.08e-11	1.62e-09
RAI14	0.753	2.287	7.79e-18	1.12e-15
KLRG2	0.753	2.286	1.39e-18	2.34e-16
POSTN	0.753	2.285	7.02e-11	2.61e-09
ANKRD29	0.752	2.282	4.29e-10	1.35e-08
COL3A1	0.752	2.277	1.08e-14	8.33e-13
ANLN	0.746	2.246	1.11e-10	3.97e-09
USP18	0.746	2.245	6.13e-17	7.43e-15
GALNT11	0.746	2.242	5.84e-17	7.1e-15
TNFSF4	0.745	2.237	9.63e-18	1.35e-15
CTHRC1	0.743	2.225	4.88e-13	2.77e-11
BUB1B	0.743	2.224	2.29e-16	2.56e-14
NUAK1	0.741	2.214	5.1e-22	1.47e-19
NFE2L3	0.741	2.213	2.66e-19	5.25e-17
PBK	0.74	2.205	4.26e-11	1.68e-09
CCL20	0.739	2.203	1.87e-10	6.38e-09
RCN1	0.739	2.199	2.96e-28	2.45e-25
ARNT2	0.738	2.196	8.93e-23	2.88e-20
COL4A2	0.737	2.19	1.35e-24	6.05e-22
COL22A1	0.737	2.188	2.78e-24	1.19e-21
BCL2A1	0.735	2.179	7.45e-11	2.76e-09
COL5A1	0.734	2.174	1.29e-22	4.07e-20
TMEM200A	0.733	2.167	4.73e-11	1.83e-09
CD200	0.732	2.158	8.99e-15	7.09e-13
COL5A2	0.729	2.145	1.7e-14	1.27e-12
DSG2	0.729	2.145	5.55e-17	6.82e-15
ADAM23	0.728	2.137	6.32e-14	4.18e-12
CXCL3	0.728	2.135	4.37e-18	6.6e-16
RSAD2	0.725	2.121	1.1e-12	5.83e-11
GZMB	0.725	2.117	1.57e-15	1.43e-13
PAPSS2	0.723	2.106	1.77e-20	4.11e-18
MTCL1	0.719	2.081	9.92e-17	1.16e-14
TNFAIP3	0.718	2.08	2.14e-17	2.8e-15
TNFRSF11B	0.718	2.079	3.02e-09	7.98e-08
LHX2	0.717	2.075	3.19e-17	4.06e-15
IFIT1	0.715	2.061	2.69e-09	7.2e-08
CNTNAP2	0.71	2.034	6.79e-25	3.23e-22
INHBA	0.709	2.025	1.1e-19	2.31e-17
ABCA3	0.708	2.023	3.26e-16	3.46e-14
XKR4	0.706	2.012	4.14e-11	1.64e-09
NCAPG	0.704	1.996	4.08e-15	3.47e-13
VCAN	0.703	1.993	4.84e-12	2.25e-10
MTHFD2	0.703	1.991	5.49e-15	4.5e-13
COL6A3	0.702	1.988	3.41e-14	2.41e-12
RBBP8	0.702	1.986	1.82e-18	2.95e-16
ARL14	0.702	1.985	4.22e-07	7.08e-06
HMMR	0.701	1.982	1.14e-12	5.99e-11
KIF11	0.701	1.98	4.7e-12	2.18e-10
COL1A1	0.699	1.971	1.04e-15	9.88e-14
KIT	0.699	1.968	3.36e-08	7.05e-07
LGR5	0.696	1.955	5.79e-13	3.25e-11
VASH2	0.694	1.944	2.39e-20	5.42e-18
DRAM1	0.692	1.933	8.22e-23	2.7e-20
KIF14	0.692	1.929	1.95e-17	2.56e-15
SULF1	0.689	1.914	1.9e-11	8.03e-10
TOP2A	0.689	1.912	5.51e-19	1.04e-16
ZWINT	0.688	1.906	3.81e-13	2.21e-11
HOXA3	0.686	1.896	4e-14	2.78e-12
PLAU	0.685	1.894	6.74e-19	1.25e-16
SPP1	0.685	1.889	5.87e-10	1.81e-08
HELLS	0.684	1.887	2.07e-25	1.02e-22
MELK	0.682	1.877	5.36e-09	1.35e-07
GORAB	0.68	1.866	2.58e-15	2.28e-13
PARM1	0.679	1.857	1.48e-16	1.7e-14
CCL2	0.678	1.853	2.42e-09	6.57e-08
GNLY	0.677	1.848	1.1e-14	8.5e-13
CHRNA6	0.674	1.83	2.19e-13	1.32e-11
CHN1	0.673	1.827	1.12e-15	1.06e-13
ABRACL	0.672	1.823	7.79e-09	1.89e-07
NUP107	0.669	1.804	2.17e-19	4.35e-17
FNBP1L	0.667	1.792	2.31e-09	6.33e-08
MMP3	0.667	1.791	1.41e-08	3.2e-07
CCL8	0.664	1.775	5.2e-10	1.62e-08
EZH2	0.663	1.774	7.3e-17	8.74e-15
HOXC9	0.663	1.773	2.8e-16	3.04e-14
RFC4	0.661	1.763	1.66e-14	1.25e-12
KIF23	0.658	1.743	5.67e-18	8.46e-16
CDCA7	0.657	1.741	4.45e-10	1.4e-08
FMNL2	0.657	1.738	9.58e-29	8.3e-26
POGLUT1	0.656	1.735	5.58e-18	8.36e-16
FANCL	0.655	1.728	1.6e-20	3.73e-18
MASTL	0.654	1.726	6.09e-15	4.97e-13
KIF18B	0.651	1.71	1.4e-10	4.88e-09
AACSP1	0.651	1.71	1.06e-08	2.49e-07
CEP55	0.651	1.709	3.4e-12	1.63e-10
TPX2	0.651	1.707	1.14e-16	1.33e-14
MINPP1	0.651	1.706	3.52e-12	1.67e-10
SOX4	0.65	1.703	9.46e-25	4.39e-22
HOXC4	0.65	1.701	3.1e-22	9.37e-20
STC2	0.649	1.697	2.4e-13	1.43e-11
MARCKSL1	0.647	1.686	3.32e-23	1.16e-20
CTPS1	0.646	1.683	9.23e-15	7.27e-13
MAP7D2	0.644	1.671	6.72e-06	8.43e-05
APOBEC3B	0.643	1.668	4.75e-10	1.49e-08
FERMT1	0.643	1.667	2.37e-11	9.8e-10
MEGF10	0.642	1.659	5.92e-07	9.6e-06
DMRTA2	0.641	1.659	8.34e-13	4.52e-11
NPL	0.64	1.654	1.42e-13	8.84e-12
NME1	0.64	1.649	5.16e-11	1.98e-09
DBF4	0.639	1.645	2.34e-12	1.15e-10
ODC1	0.638	1.643	4.76e-09	1.21e-07
GZMH	0.638	1.64	4.52e-16	4.6e-14
TM7SF3	0.637	1.636	1.05e-14	8.17e-13
ANKRD33B	0.635	1.628	9.62e-13	5.15e-11
GADD45A	0.634	1.62	7.78e-08	1.52e-06
MAD2L1	0.634	1.619	2.33e-14	1.71e-12
FAM171A1	0.634	1.618	2.97e-16	3.19e-14
CENPF	0.633	1.617	5.74e-18	8.53e-16
PRTG	0.633	1.617	7.85e-09	1.9e-07
IL13RA2	0.633	1.614	5.36e-10	1.66e-08
RCN2	0.632	1.611	6.55e-17	7.89e-15
PXDN	0.632	1.61	2.55e-11	1.05e-09
NREP	0.631	1.605	1.11e-12	5.87e-11
TYMS	0.631	1.604	1.11e-21	2.97e-19
NUF2	0.63	1.601	1.83e-11	7.75e-10
CSE1L	0.63	1.6	1.94e-17	2.56e-15
RRM2	0.63	1.599	1.7e-06	2.48e-05
ADA	0.628	1.59	3.24e-13	1.89e-11
FCGR3B	0.628	1.588	7.01e-14	4.59e-12
SCML2	0.626	1.582	2.11e-16	2.39e-14
KNTC1	0.626	1.577	3.03e-18	4.78e-16
BMP2	0.625	1.576	1.84e-09	5.16e-08
ATP11C	0.624	1.567	1.26e-25	6.39e-23
DEPDC1B	0.623	1.563	2.73e-10	8.87e-09
CEP135	0.621	1.557	2.33e-27	1.61e-24
KPNA2	0.621	1.555	2.07e-13	1.26e-11
PUS7	0.621	1.553	1.86e-13	1.13e-11
CHSY1	0.62	1.551	6.37e-12	2.91e-10
KCTD3	0.619	1.547	1.07e-08	2.51e-07
TVP23B	0.619	1.545	2.3e-09	6.31e-08
MCM7	0.618	1.542	4.03e-18	6.13e-16
COL4A5	0.618	1.54	1.33e-10	4.68e-09
IFIT3	0.617	1.536	3.11e-12	1.5e-10
EGFL6	0.617	1.535	3.68e-07	6.26e-06
IGF2BP3	0.617	1.535	1.94e-17	2.56e-15
XPOT	0.616	1.531	8.4e-18	1.2e-15
HLTF	0.616	1.531	1.23e-08	2.83e-07
CD163	0.616	1.53	1.13e-14	8.7e-13
LIFR	0.615	1.526	2.51e-09	6.77e-08
TMEM97	0.615	1.525	3.94e-15	3.35e-13
HAUS1	0.614	1.518	1.02e-06	1.57e-05
NTRK2	0.612	1.512	1.47e-10	5.11e-09
ATAD2	0.612	1.51	1.14e-17	1.56e-15
MEST	0.612	1.509	6.28e-08	1.25e-06
RRN3	0.612	1.509	7.33e-11	2.72e-09
INPP1	0.611	1.503	1.59e-06	2.34e-05
LAPTM4B	0.61	1.499	6.02e-08	1.21e-06
ELOVL7	0.609	1.495	3.89e-07	6.57e-06
KIF18A	0.608	1.491	4.92e-16	4.98e-14
MARCO	0.608	1.489	8.92e-07	1.39e-05
DPYSL2	0.607	1.487	3.09e-18	4.86e-16
ESM1	0.607	1.484	4.78e-11	1.85e-09
ICAM1	0.605	1.476	1.06e-18	1.82e-16
KIF4A	0.605	1.474	2.85e-09	7.6e-08
KCNS3	0.605	1.473	3.7e-07	6.29e-06
SLCO5A1	0.604	1.472	2.86e-16	3.1e-14
PCDH19	0.604	1.47	1.43e-06	2.13e-05
NID1	0.603	1.467	3.32e-19	6.49e-17
B4GALT6	0.603	1.466	7.91e-11	2.92e-09
CDK4	0.603	1.466	4.04e-11	1.61e-09
PRKAR2B	0.602	1.463	2.42e-07	4.25e-06
DEK	0.602	1.46	1.33e-08	3.02e-07
PRLR	0.601	1.455	4.63e-11	1.8e-09
ATP2C1	0.601	1.455	8.88e-17	1.04e-14
SORD	0.6	1.453	5.14e-11	1.98e-09
AEBP1	0.6	1.451	1.32e-11	5.69e-10
SH2B3	0.599	1.448	1.16e-18	1.98e-16
FNDC3B	0.599	1.447	5.75e-27	3.65e-24
MMD	0.599	1.445	5.57e-17	6.82e-15
CDK1	0.598	1.442	7.87e-14	5.12e-12
LAMC1	0.598	1.439	2.53e-14	1.84e-12
MCM2	0.597	1.437	1.48e-11	6.34e-10
NRXN1	0.597	1.435	1.39e-11	6.01e-10
CENPU	0.596	1.433	2.11e-13	1.27e-11
JAG2	0.596	1.431	2.73e-08	5.83e-07
SDC2	0.596	1.43	1.38e-12	7.14e-11
LRIG3	0.595	1.429	1.76e-06	2.56e-05
TNFSF15	0.595	1.429	8.76e-14	5.68e-12
ZNF367	0.595	1.428	4.68e-09	1.19e-07
COL27A1	0.595	1.428	7.42e-16	7.22e-14
PLCB4	0.595	1.427	9.31e-08	1.8e-06
SMC4	0.595	1.426	1.91e-15	1.71e-13
CCT6A	0.594	1.423	2.62e-11	1.07e-09
CD274	0.594	1.423	4.01e-12	1.88e-10
LPL	0.593	1.419	1.09e-07	2.08e-06
OLFM1	0.593	1.417	2.97e-12	1.44e-10
BRI3BP	0.593	1.417	2.03e-11	8.48e-10
MCM10	0.592	1.413	9.76e-17	1.14e-14
ASB9	0.592	1.413	8.79e-10	2.62e-08
CKS2	0.592	1.413	1.36e-07	2.53e-06
CDCA5	0.592	1.411	2.64e-14	1.91e-12
CAV1	0.591	1.408	6.44e-09	1.59e-07
OIP5	0.59	1.402	8.06e-09	1.94e-07
AFAP1	0.588	1.393	6.7e-18	9.82e-16
MTERF3	0.588	1.393	2.89e-12	1.4e-10
EN2	0.588	1.392	2.64e-10	8.63e-09
AHCTF1	0.588	1.392	3.61e-10	1.15e-08
KIF15	0.587	1.391	8.84e-09	2.1e-07
ZNF112	0.587	1.391	1.58e-12	8.13e-11
ASPN	0.587	1.391	2.21e-09	6.12e-08
TMEM263	0.587	1.389	1.01e-11	4.43e-10
IGSF9	0.585	1.379	6.2e-08	1.24e-06
NUSAP1	0.585	1.378	6.08e-13	3.38e-11
COL10A1	0.585	1.378	2.86e-11	1.16e-09
BST2	0.584	1.377	3.16e-14	2.26e-12
SLC35F2	0.584	1.376	3.46e-08	7.24e-07
LUM	0.584	1.372	7.63e-08	1.5e-06
PDHX	0.583	1.371	4.54e-07	7.55e-06
SMAD1	0.583	1.37	1.15e-11	5.04e-10
CCNE2	0.583	1.37	2.7e-10	8.81e-09
CDC6	0.582	1.367	1.98e-12	9.91e-11
GMNN	0.582	1.365	4.49e-09	1.15e-07
CPS1	0.582	1.364	1.92e-09	5.36e-08
LDLRAD3	0.581	1.363	1.97e-06	2.83e-05
TK1	0.581	1.362	2.02e-11	8.46e-10
RMI2	0.58	1.354	2.3e-09	6.31e-08
LAMB3	0.579	1.354	7.04e-07	1.12e-05
FXYD2	0.579	1.35	1.15e-09	3.35e-08
MARK1	0.579	1.35	1.17e-11	5.1e-10
TTK	0.578	1.348	7.52e-09	1.83e-07
SSX2IP	0.577	1.34	3.61e-14	2.53e-12
DLGAP5	0.576	1.339	5.56e-06	7.11e-05
ASPM	0.576	1.338	8.59e-13	4.66e-11
COL12A1	0.576	1.338	1.78e-09	5.02e-08
TMEM200C	0.576	1.336	1.3e-15	1.2e-13
TYK2	0.576	1.336	2.31e-17	3.02e-15
SLC28A3	0.575	1.332	1.19e-10	4.24e-09
E2F6	0.575	1.331	4.4e-14	3.02e-12
ZNF532	0.573	1.322	2.45e-10	8.1e-09
SACS	0.572	1.319	2.13e-09	5.93e-08
ZBED6CL	0.572	1.318	1.16e-09	3.38e-08
COL8A1	0.571	1.316	1e-11	4.4e-10
OTUD6B	0.571	1.314	1.3e-05	0.0002
SSTR2	0.571	1.314	7.02e-14	4.59e-12
POLQ	0.571	1.313	1.94e-16	2.21e-14
FRAS1	0.571	1.313	2.83e-09	7.56e-08
TIMMDC1	0.571	1.313	1.36e-11	5.88e-10
GRB10	0.57	1.311	1.39e-14	1.07e-12
KITLG	0.57	1.311	3.45e-12	1.65e-10
FAP	0.57	1.309	2.22e-10	7.41e-09
C2CD2	0.569	1.304	6.94e-13	3.82e-11
DONSON	0.569	1.304	5.3e-12	2.45e-10
ZNF195	0.568	1.302	5.05e-17	6.3e-15
CENPK	0.568	1.299	1.69e-09	4.79e-08
PODXL	0.568	1.298	1.19e-15	1.11e-13
PROX1	0.567	1.296	5.35e-14	3.61e-12
PLA2G4C	0.567	1.295	5.3e-17	6.58e-15
ZNF84	0.566	1.293	3.55e-12	1.68e-10
ISG15	0.566	1.291	2.83e-08	6.02e-07
MCM3	0.566	1.291	2.79e-15	2.42e-13
TMEM178B	0.566	1.29	9.17e-12	4.06e-10
ORC6	0.564	1.284	4.32e-13	2.47e-11
EIF2AK2	0.564	1.284	9.7e-18	1.35e-15
FAT3	0.564	1.282	5.16e-09	1.3e-07
GNL2	0.563	1.279	4.37e-07	7.31e-06
SLC39A6	0.563	1.278	2.8e-10	9.09e-09
CCT3	0.563	1.277	1.33e-11	5.75e-10
PLXNA1	0.561	1.27	1.95e-22	5.99e-20
KANSL2	0.561	1.266	5.18e-09	1.3e-07
BRIP1	0.56	1.265	3.13e-16	3.33e-14
DNA2	0.56	1.263	4.28e-13	2.45e-11
CKS1B	0.56	1.263	3.98e-06	5.27e-05
LAMA1	0.559	1.261	4.13e-07	6.94e-06
KIAA1549L	0.559	1.259	7.57e-08	1.49e-06
GHR	0.558	1.257	0.0004	0.003
PNPT1	0.558	1.255	6.92e-08	1.37e-06
CTSK	0.558	1.255	3.22e-08	6.78e-07
CHI3L1	0.558	1.254	6.14e-08	1.23e-06
EXO1	0.557	1.251	5.06e-11	1.95e-09
CCT2	0.557	1.249	1.58e-08	3.53e-07
THY1	0.557	1.249	1.25e-12	6.52e-11
NCAPG2	0.556	1.248	3.53e-14	2.48e-12
HACD3	0.556	1.246	9.9e-13	5.29e-11
FZD6	0.556	1.246	7.45e-05	0.0007
SPIN1	0.556	1.246	1.11e-07	2.11e-06
CENPH	0.556	1.245	1.6e-08	3.58e-07
SIM1	0.556	1.244	2.6e-06	3.62e-05
RYR2	0.556	1.244	3.81e-09	9.85e-08
FPR3	0.555	1.244	4.23e-15	3.58e-13
TRPA1	0.555	1.243	9.8e-06	0.0001
MFHAS1	0.555	1.24	1.71e-13	1.05e-11
ATIC	0.555	1.24	5.21e-11	2e-09
FANCI	0.554	1.238	1.35e-17	1.85e-15
NAP1L1	0.553	1.234	5.75e-14	3.84e-12
PGAP1	0.553	1.234	5.72e-09	1.43e-07
LAMP3	0.553	1.232	7.25e-07	1.15e-05
FOXM1	0.553	1.231	7.2e-13	3.95e-11
HAT1	0.552	1.23	0.0002	0.002
FAM222A	0.552	1.229	2.02e-11	8.45e-10
PAK3	0.552	1.228	1e-15	9.61e-14
DMD	0.552	1.227	1.18e-15	1.11e-13
PAQR6	0.552	1.227	2.72e-10	8.87e-09
RASSF6	0.552	1.227	8.23e-06	0.0001
MGME1	0.552	1.226	2.13e-10	7.15e-09
GTPBP4	0.551	1.226	6.55e-08	1.3e-06
CSTF3	0.551	1.224	1.33e-12	6.9e-11
CCND2	0.551	1.223	3.58e-18	5.53e-16
WNT10B	0.551	1.223	2.43e-09	6.6e-08
TMEM150C	0.551	1.223	6.23e-06	7.87e-05
DLX5	0.551	1.223	9.02e-06	0.0001
PSMD14	0.55	1.218	9.47e-08	1.82e-06
FBN1	0.55	1.218	4.46e-11	1.74e-09
CDC45	0.549	1.217	1.25e-10	4.44e-09
SFRP2	0.549	1.216	0.0003	0.002
ABCA17P	0.549	1.215	4.15e-10	1.31e-08
LMNB2	0.549	1.214	3.75e-09	9.72e-08
USP31	0.549	1.214	1.07e-14	8.29e-13
RAD54B	0.548	1.212	5.63e-14	3.77e-12
PAICS	0.548	1.211	6.16e-10	1.89e-08
BCHE	0.548	1.211	6.75e-06	8.46e-05
LTBP1	0.548	1.21	5.8e-13	3.25e-11
CDCA2	0.548	1.209	3e-10	9.74e-09
HAPLN1	0.547	1.208	3.56e-06	4.76e-05
ECT2	0.547	1.207	7.77e-16	7.53e-14
SASS6	0.546	1.202	5.43e-10	1.68e-08
KLHL42	0.546	1.201	5.56e-16	5.56e-14
KLHL5	0.546	1.2	6.95e-14	4.57e-12
PTPRR	0.546	1.2	2.38e-08	5.16e-07
OTX2	0.545	1.199	2.24e-06	3.17e-05
OASL	0.545	1.199	1.1e-09	3.23e-08
RTN4RL1	0.545	1.198	8.33e-09	2e-07
COL7A1	0.545	1.196	1.8e-06	2.6e-05
HOXA7	0.544	1.195	8.84e-11	3.24e-09
MTR	0.544	1.194	4.55e-14	3.12e-12
GATA6	0.544	1.193	2.81e-13	1.66e-11
TRMT61B	0.543	1.189	1.36e-06	2.03e-05
MICAL2	0.542	1.184	1.79e-18	2.92e-16
CYP27C1	0.541	1.18	2.92e-07	5.04e-06
PHF14	0.541	1.179	8.18e-15	6.5e-13
NID2	0.54	1.177	6.64e-11	2.49e-09
ADAMTS2	0.54	1.176	6.54e-12	2.98e-10
L3MBTL4	0.54	1.173	3.1e-13	1.81e-11
PRIM1	0.539	1.173	1.74e-08	3.88e-07
PSMA1	0.539	1.172	2.4e-06	3.38e-05
NLRP7	0.539	1.172	2.3e-07	4.07e-06
IFIH1	0.539	1.172	2.48e-16	2.75e-14
CENPE	0.539	1.169	1.2e-11	5.22e-10
DNMT1	0.538	1.168	8.21e-13	4.47e-11
U2SURP	0.538	1.165	3.53e-18	5.47e-16
AURKA	0.536	1.159	3.98e-09	1.03e-07
PIWIL4	0.536	1.159	1.47e-08	3.32e-07
PARPBP	0.536	1.157	1.43e-15	1.33e-13
NOL4	0.536	1.156	6.55e-07	1.05e-05
CBX3	0.535	1.155	2.15e-10	7.23e-09
CLDN1	0.535	1.153	0.0009	0.006
MTMR4	0.534	1.15	1.56e-06	2.3e-05
IFI6	0.534	1.148	3.59e-08	7.48e-07
ZNF281	0.533	1.147	2.4e-17	3.12e-15
MSH2	0.533	1.146	2.49e-09	6.72e-08
AKT3	0.533	1.145	7.58e-13	4.15e-11
MPP3	0.533	1.144	2.15e-11	8.94e-10
SMAD7	0.533	1.144	1.32e-07	2.47e-06
CKAP4	0.532	1.141	1.94e-10	6.63e-09
GNPDA1	0.532	1.141	3.26e-12	1.57e-10
TDRP	0.532	1.14	4.78e-06	6.23e-05
ID2	0.532	1.139	1.6e-06	2.35e-05
VANGL2	0.531	1.138	1.38e-08	3.14e-07
PARP12	0.531	1.137	2.94e-16	3.17e-14
ESRRG	0.531	1.135	2.73e-06	3.79e-05
SLC12A7	0.531	1.135	5.36e-11	2.04e-09
ICAM5	0.53	1.134	1.4e-08	3.19e-07
TMTC3	0.53	1.134	5.56e-06	7.12e-05
NASP	0.53	1.131	3.22e-11	1.3e-09
BNIP3	0.529	1.129	0.0001	0.001
GRIN2A	0.529	1.128	7.53e-07	1.19e-05
SYT1	0.529	1.127	1.36e-07	2.53e-06
TGIF2	0.529	1.126	8.99e-15	7.09e-13
LHFPL2	0.528	1.126	5.46e-19	1.04e-16
TENM2	0.528	1.125	0.012	0.023
ISL1	0.528	1.122	0.002	0.009
DLX6	0.527	1.121	4.86e-10	1.52e-08
TIPIN	0.527	1.118	2.32e-07	4.11e-06
CDON	0.526	1.115	3.63e-08	7.55e-07
ERC2	0.526	1.115	3.81e-07	6.46e-06
KIF2C	0.526	1.114	7.97e-13	4.35e-11
ACVR1C	0.525	1.113	7.53e-07	1.19e-05
RNF165	0.525	1.113	3.03e-11	1.22e-09
FLVCR1	0.525	1.112	9.9e-09	2.33e-07
C1QTNF1	0.525	1.111	3.65e-11	1.46e-09
PCDH17	0.525	1.11	3.69e-12	1.74e-10
PMEPA1	0.524	1.107	1.98e-10	6.72e-09
GRB14	0.524	1.106	0.0009	0.006
LTBP2	0.524	1.105	5.59e-09	1.4e-07
MKI67	0.523	1.104	1.98e-12	9.91e-11
SLC39A14	0.523	1.104	4.04e-18	6.13e-16
TTC19	0.523	1.103	1.43e-05	0.0002
KLHL23	0.523	1.103	3.74e-14	2.61e-12
USP14	0.523	1.103	1.44e-11	6.19e-10
TPM1	0.522	1.1	9.4e-15	7.38e-13
MFF	0.522	1.099	6.91e-08	1.37e-06
CHST15	0.522	1.099	3.46e-12	1.65e-10
MYO1B	0.522	1.099	1.85e-09	5.18e-08
CCDC77	0.522	1.097	3.77e-07	6.39e-06
UNG	0.521	1.096	2.43e-07	4.27e-06
ZNF260	0.521	1.094	4.62e-07	7.66e-06
BTG3	0.521	1.094	5.04e-14	3.42e-12
CDC7	0.521	1.093	6.73e-08	1.33e-06
LSAMP	0.52	1.091	2.95e-08	6.24e-07
SNAP25	0.52	1.091	7.41e-08	1.46e-06
ENAH	0.52	1.09	2.93e-13	1.73e-11
PABPC4L	0.52	1.088	0.001	0.006
RANBP17	0.519	1.087	1.37e-13	8.55e-12
PAM	0.519	1.087	7.82e-06	9.62e-05
DKK1	0.519	1.084	0.002	0.009
ACVR1	0.518	1.083	1.98e-05	0.0002
NPNT	0.518	1.083	1.41e-05	0.0002
EHBP1	0.518	1.082	2.39e-08	5.18e-07
ALG6	0.518	1.08	2.94e-05	0.0003
TXLNGY	0.518	1.08	0.011	0.021
SEMA6D	0.517	1.077	6.35e-09	1.58e-07
RAD21	0.517	1.077	9.97e-07	1.54e-05
VBP1	0.517	1.077	1.23e-06	1.85e-05
ICAM4	0.517	1.077	4.83e-06	6.27e-05
EIF5A2	0.517	1.077	1e-12	5.34e-11
ZBED3	0.517	1.076	3.22e-14	2.29e-12
BRIX1	0.517	1.076	3.58e-10	1.15e-08
PTPN14	0.517	1.076	1.35e-07	2.51e-06
CD70	0.517	1.076	2.18e-10	7.3e-09
RNF19A	0.516	1.073	2.67e-11	1.09e-09
GFPT2	0.516	1.072	9.26e-08	1.79e-06
SERPINH1	0.516	1.071	5.14e-11	1.98e-09
FOXN1	0.515	1.07	0.002	0.009
XRCC2	0.515	1.07	7.64e-11	2.83e-09
FIGNL1	0.515	1.069	5.22e-08	1.06e-06
ZBTB8A	0.515	1.067	1.54e-05	0.0002
SGCE	0.514	1.066	0.0001	0.001
C1QBP	0.514	1.064	8.84e-06	0.0001
HERC2	0.514	1.063	1.54e-08	3.46e-07
PRR11	0.514	1.063	1.41e-12	7.26e-11
ANO1	0.513	1.062	1.29e-05	0.0001
LRP6	0.513	1.061	1.14e-10	4.07e-09
TOPBP1	0.513	1.06	1.75e-09	4.93e-08
PTX3	0.513	1.059	3.66e-08	7.61e-07
HOXB7	0.513	1.059	2e-11	8.41e-10
TMEM237	0.512	1.058	4.94e-07	8.16e-06
RAD54L	0.512	1.057	6.81e-09	1.67e-07
TIMP2	0.511	1.055	0.0003	0.002
MCM6	0.51	1.054	6.72e-12	3.05e-10
CCDC150	0.509	1.052	2.48e-16	2.75e-14
CCNA2	0.509	1.051	3.55e-07	6.06e-06
SLC5A6	0.508	1.049	8.76e-13	4.73e-11
RHOBTB3	0.508	1.049	3.01e-09	7.96e-08
FGF2	0.507	1.048	1.23e-10	4.35e-09
FGD6	0.507	1.047	6.87e-13	3.79e-11
GPR161	0.506	1.046	4.61e-11	1.8e-09
SCD5	0.506	1.045	1.94e-18	3.13e-16
RFX5	0.505	1.043	1.86e-15	1.68e-13
ARL5B	0.504	1.04	6.03e-08	1.21e-06
ZNF618	0.504	1.04	1.19e-15	1.11e-13
NDC1	0.503	1.04	5.56e-08	1.12e-06
FSTL3	0.503	1.039	1.1e-07	2.09e-06
UXS1	0.502	1.037	3.26e-07	5.59e-06
PPP4R4	0.501	1.035	1.33e-09	3.83e-08
SMC2	0.5	1.034	1.42e-06	2.12e-05
AGPAT5	0.5	1.033	2.91e-11	1.18e-09
COLCA2	0.5	1.033	0.001	0.006
PSTPIP2	0.499	1.031	1.64e-09	4.64e-08
FTH1	0.499	1.03	4.19e-09	1.08e-07
DOCK7	0.498	1.028	3.7e-14	2.59e-12
KCNMA1	0.496	1.026	6.67e-11	2.5e-09
FBP2	0.496	1.025	1.01e-05	0.0001
JAK2	0.495	1.024	4.12e-07	6.92e-06
NUP62	0.495	1.022	6.8e-19	1.25e-16
WRN	0.495	1.022	2.85e-12	1.38e-10
PTPRK	0.494	1.021	5.63e-12	2.58e-10
FRMD4A	0.494	1.021	7.78e-14	5.08e-12
TGFBI	0.493	1.019	1.08e-07	2.06e-06
MRPL3	0.493	1.018	1.2e-08	2.78e-07
DOCK4	0.491	1.015	4.07e-16	4.2e-14
VEZT	0.491	1.015	1.7e-11	7.25e-10
DHFR	0.491	1.014	1.98e-09	5.52e-08
ARMC1	0.491	1.013	5.89e-08	1.18e-06
TBC1D24	0.49	1.013	3.46e-16	3.62e-14
RMI1	0.49	1.011	1.42e-06	2.11e-05
CHEK1	0.489	1.01	8.82e-11	3.24e-09
FOXQ1	0.489	1.01	0.001	0.008
LIN28B	0.488	1.009	1.34e-05	0.0002
MIB1	0.488	1.009	9.45e-09	2.23e-07
PALB2	0.488	1.009	1.64e-10	5.65e-09
COL16A1	0.488	1.009	1.3e-06	1.95e-05
ZWILCH	0.488	1.008	2.05e-07	3.67e-06
ADNP2	0.488	1.008	1.37e-13	8.55e-12
SERPING1	0.486	1.005	7.84e-06	9.63e-05
IL15	0.486	1.004	2.37e-08	5.14e-07
CALD1	0.486	1.003	3.62e-13	2.1e-11
SEMA4C	0.485	1.003	1.47e-10	5.13e-09
ADAM22	0.484	1	1e-18	1.75e-16
NAA25	0.484	0.999	1.49e-09	4.26e-08
PRR5L	0.483	0.998	2.66e-14	1.92e-12
BAMBI	0.483	0.997	0.0001	0.0009
HJURP	0.482	0.997	8.64e-12	3.84e-10
MPHOSPH9	0.482	0.995	3.13e-15	2.7e-13
ERI1	0.482	0.995	2.19e-06	3.1e-05
OLFM4	0.481	0.994	3.52e-05	0.0004
ASNS	0.481	0.993	1.15e-11	5.03e-10
FOXO6	0.481	0.993	4.41e-07	7.35e-06
DDX21	0.48	0.991	5.56e-07	9.05e-06
UBE2C	0.479	0.99	1.59e-07	2.9e-06
ATF5	0.479	0.99	3.4e-16	3.59e-14
ESF1	0.478	0.988	2.16e-08	4.73e-07
SPSB4	0.477	0.985	9.29e-06	0.0001
FUT4	0.475	0.982	1.61e-09	4.58e-08
MAGOHB	0.475	0.982	1.08e-11	4.71e-10
NUDT19	0.475	0.981	5.09e-06	6.57e-05
ZP4	0.475	0.981	1.76e-05	0.0002
TNFRSF9	0.475	0.981	3.74e-15	3.2e-13
GPR39	0.474	0.98	2.24e-07	3.98e-06
NUDCD1	0.474	0.979	7.34e-10	2.22e-08
LRP12	0.473	0.976	5.92e-07	9.6e-06
NOP58	0.472	0.975	1.35e-10	4.72e-09
ZYG11A	0.472	0.975	0.0003	0.003
TOM1L1	0.472	0.974	4.44e-07	7.4e-06
MANEAL	0.471	0.973	5.69e-09	1.42e-07
NIF3L1	0.471	0.973	3.03e-05	0.0003
NOXO1	0.47	0.971	0.0002	0.001
HNRNPA2B1	0.47	0.97	1.07e-07	2.04e-06
ANXA4	0.47	0.97	3.72e-08	7.72e-07
PRKDC	0.469	0.969	4.58e-14	3.13e-12
SPATS2	0.468	0.968	5.37e-22	1.54e-19
RPL7L1	0.467	0.965	6.64e-09	1.64e-07
ZSCAN29	0.465	0.96	6.56e-06	8.25e-05
USP1	0.465	0.96	0.001	0.008
SLC25A36	0.464	0.959	7.02e-13	3.86e-11
PLK4	0.464	0.958	1.3e-10	4.58e-09
LSM5	0.464	0.958	5.09e-07	8.37e-06
ZNF738	0.463	0.957	4.39e-07	7.33e-06
DEGS1	0.463	0.956	6.84e-05	0.0006
TNN	0.461	0.952	2.89e-05	0.0003
MCM8	0.461	0.952	6.33e-15	5.15e-13
TFRC	0.461	0.952	7.89e-19	1.44e-16
TIMELESS	0.46	0.951	1.02e-18	1.76e-16
CSRNP3	0.46	0.95	4.44e-05	0.0004
BRCA1	0.46	0.95	2.2e-20	5.03e-18
PRIMA1	0.46	0.949	0.003	0.012
GPNMB	0.459	0.948	0.018	0.031
ADAR	0.458	0.947	5.38e-12	2.48e-10
CBX5	0.458	0.946	1.05e-15	9.96e-14
SOX11	0.458	0.946	6.76e-07	1.08e-05
COL21A1	0.457	0.944	0.007	0.015
CLASP1	0.457	0.944	7.99e-15	6.37e-13
FASTKD3	0.457	0.943	0.0005	0.003
CASK	0.456	0.942	1.88e-17	2.49e-15
PSMA4	0.455	0.94	6.75e-12	3.06e-10
ANGPT2	0.454	0.938	8.61e-10	2.57e-08
RNF43	0.454	0.938	3.65e-08	7.58e-07
ADTRP	0.453	0.937	3.69e-07	6.26e-06
SUV39H2	0.453	0.937	1.12e-08	2.6e-07
FUNDC1	0.453	0.936	0.0002	0.001
ZDBF2	0.453	0.935	3.77e-11	1.51e-09
CLEC7A	0.452	0.934	1.89e-11	7.98e-10
TNFRSF10B	0.452	0.934	4.23e-14	2.92e-12
FAM71F1	0.451	0.933	4.39e-07	7.33e-06
MYO6	0.451	0.933	0.0002	0.001
SCLY	0.451	0.932	4.57e-14	3.13e-12
SLC9A7	0.451	0.932	1.04e-12	5.53e-11
LAMA3	0.45	0.93	3.56e-08	7.43e-07
PTBP2	0.449	0.928	8.83e-08	1.72e-06
IMPACT	0.449	0.928	2.91e-08	6.18e-07
NCAPH	0.449	0.927	1.03e-07	1.97e-06
BCL2L11	0.448	0.926	7.61e-15	6.12e-13
DDX55	0.447	0.924	6.15e-08	1.23e-06
LURAP1L	0.446	0.921	7.79e-06	9.59e-05
IL17RB	0.445	0.919	0.001	0.008
NEK2	0.445	0.919	1.28e-05	0.0001
HOXA13	0.444	0.918	1.11e-07	2.1e-06
CTSL	0.444	0.918	2.72e-05	0.0003
FAS	0.444	0.917	1.58e-07	2.9e-06
SLC44A1	0.444	0.917	2.39e-09	6.5e-08
DPY19L3	0.443	0.916	1.43e-05	0.0002
NUP35	0.443	0.916	2.83e-05	0.0003
PSPH	0.443	0.916	1.74e-10	5.98e-09
SOX6	0.443	0.916	9.95e-08	1.9e-06
FBXO5	0.443	0.915	7.39e-09	1.8e-07
ZNF697	0.443	0.915	1.98e-10	6.75e-09
FMOD	0.443	0.915	3.17e-08	6.68e-07
DEPDC1	0.443	0.915	6.69e-05	0.0006
LYPLAL1	0.442	0.914	6.97e-06	8.73e-05
TATDN1	0.442	0.914	5.57e-07	9.07e-06
RPS6KC1	0.442	0.913	1.08e-05	0.0001
NT5DC1	0.441	0.912	2.32e-09	6.33e-08
DMXL2	0.441	0.911	5.2e-11	2e-09
CDKN3	0.441	0.911	1.52e-05	0.0002
PLA2G4A	0.441	0.911	0.003	0.012
HOMER3	0.441	0.911	1.18e-11	5.14e-10
PTH2R	0.44	0.91	6.53e-05	0.0006
RSRC1	0.44	0.909	1.8e-13	1.1e-11
DNM1L	0.44	0.909	1.51e-10	5.24e-09
CCNT1	0.44	0.908	1.03e-12	5.47e-11
METTL8	0.439	0.908	2.58e-14	1.88e-12
CHST14	0.438	0.906	1.25e-09	3.6e-08
CDC25A	0.438	0.905	3.48e-08	7.26e-07
TNFRSF11A	0.436	0.901	0.0001	0.001
SIGLEC1	0.436	0.9	3.73e-10	1.19e-08
DNAJA1	0.435	0.899	4.7e-05	0.0005
CDK18	0.435	0.898	7.59e-09	1.85e-07
GLS2	0.435	0.898	8.37e-09	2e-07
BMPER	0.434	0.896	1.6e-05	0.0002
PRKY	0.434	0.896	0.003	0.012
CBR4	0.434	0.896	3.03e-07	5.23e-06
RFC3	0.433	0.895	7.79e-09	1.89e-07
ANKRD46	0.433	0.894	0.0002	0.002
STIL	0.432	0.892	9.62e-08	1.84e-06
CEBPZ	0.432	0.892	7.37e-06	9.14e-05
NOL11	0.431	0.891	9.46e-06	0.0001
CCNJL	0.431	0.89	1.11e-06	1.69e-05
LGALS3BP	0.43	0.889	4.89e-07	8.08e-06
TRIAP1	0.43	0.889	1.88e-07	3.39e-06
ABCC4	0.43	0.889	4.84e-12	2.25e-10
EIF1AX	0.43	0.887	0.0001	0.001
PLS3	0.429	0.887	6.11e-05	0.0006
DIAPH3	0.429	0.886	1.01e-10	3.67e-09
CLEC5A	0.429	0.885	8.69e-09	2.07e-07
CHEK2	0.427	0.882	1.98e-08	4.36e-07
KIFAP3	0.427	0.882	0.004	0.012
ZBED9	0.427	0.881	3.06e-08	6.46e-07
FEZ1	0.426	0.881	1.17e-06	1.77e-05
GTF3C3	0.426	0.88	3.71e-15	3.18e-13
TMPO	0.426	0.879	1.07e-09	3.13e-08
SOST	0.425	0.879	0.0005	0.004
PAIP1	0.425	0.879	1.12e-08	2.61e-07
MND1	0.425	0.879	5.46e-07	8.93e-06
MIS18A	0.425	0.878	6.38e-08	1.27e-06
DPY19L4	0.425	0.878	1.37e-09	3.93e-08
E2F3	0.425	0.877	1.85e-11	7.8e-10
PARD3B	0.424	0.877	1.81e-07	3.27e-06
SPAG5	0.424	0.876	7.72e-09	1.87e-07
RFC2	0.423	0.874	4.26e-08	8.77e-07
SENP1	0.423	0.874	1.38e-09	3.94e-08
WDR91	0.423	0.873	7.14e-06	8.91e-05
DUSP10	0.423	0.873	5.15e-07	8.47e-06
PCDH8	0.422	0.873	6.62e-05	0.0006
BIRC5	0.422	0.872	1.11e-06	1.69e-05
SOCS5	0.422	0.872	9.03e-07	1.41e-05
ADNP	0.422	0.871	5.28e-10	1.64e-08
RCC2	0.421	0.871	7.75e-06	9.55e-05
EMILIN2	0.42	0.867	5.34e-14	3.61e-12
RNF44	0.42	0.867	1.67e-08	3.73e-07
BUB1	0.42	0.867	2.27e-12	1.12e-10
LRRCC1	0.419	0.866	2.02e-05	0.0002
BID	0.419	0.866	2.22e-12	1.1e-10
FOXRED2	0.418	0.865	6.51e-17	7.88e-15
SSBP1	0.418	0.864	3.86e-06	5.14e-05
ANO6	0.418	0.863	7.19e-09	1.76e-07
ZNF121	0.418	0.863	3.02e-06	4.14e-05
TYMP	0.418	0.863	8.2e-12	3.65e-10
GALNT18	0.417	0.862	1.13e-06	1.72e-05
CPSF3	0.417	0.862	8.74e-08	1.7e-06
ADGRL4	0.416	0.86	5.09e-06	6.57e-05
TMEM38B	0.416	0.86	1.48e-05	0.0002
EPYC	0.416	0.859	9.4e-06	0.0001
BTN2A2	0.416	0.859	7.38e-10	2.22e-08
KDM2B	0.416	0.858	2.66e-08	5.69e-07
ZBTB18	0.415	0.858	2.06e-07	3.68e-06
TUSC3	0.415	0.858	0.007	0.015
ERCC6L	0.415	0.858	1.03e-07	1.96e-06
METAP2	0.415	0.858	1.62e-08	3.63e-07
RSL1D1	0.415	0.858	2.55e-08	5.49e-07
AP3M2	0.415	0.857	1.6e-11	6.83e-10
PIK3CB	0.415	0.857	9.29e-10	2.75e-08
ZNF124	0.415	0.857	8.92e-10	2.65e-08
SLC1A3	0.415	0.857	3.3e-06	4.46e-05
TMEM230	0.413	0.854	8.73e-06	0.0001
RRP15	0.413	0.853	1.46e-07	2.68e-06
GALNT2	0.413	0.853	1.08e-10	3.89e-09
LACTB2	0.413	0.853	0.0003	0.002
INPP4A	0.412	0.852	5.5e-13	3.1e-11
DIS3L	0.412	0.852	2e-06	2.87e-05
PPBPP2	0.412	0.851	5.55e-07	9.05e-06
NUP205	0.412	0.851	4.64e-08	9.49e-07
KRT2	0.412	0.851	0.001	0.007
SNRPE	0.412	0.851	1.43e-08	3.24e-07
CCNF	0.412	0.85	5.68e-15	4.64e-13
PPA1	0.411	0.849	4.25e-07	7.13e-06
CHTF18	0.411	0.849	9.1e-11	3.33e-09
NCAPD3	0.411	0.848	2.56e-08	5.51e-07
PLD3	0.409	0.845	1.17e-08	2.71e-07
PAXBP1	0.408	0.844	1.48e-15	1.36e-13
RBPJ	0.407	0.841	5e-11	1.93e-09
PIKFYVE	0.407	0.841	1.12e-13	7.12e-12
ETV6	0.406	0.839	2.36e-13	1.41e-11
POPDC3	0.405	0.837	3.74e-05	0.0004
MORC4	0.405	0.836	5.65e-05	0.0005
DUT	0.404	0.836	1.08e-06	1.65e-05
VPS54	0.404	0.835	2.42e-07	4.26e-06
SCAI	0.404	0.835	4.8e-08	9.8e-07
KLHL15	0.403	0.833	3.38e-06	4.56e-05
WDHD1	0.403	0.832	1.63e-08	3.64e-07
SGK1	0.403	0.832	0.001	0.008
MSH6	0.401	0.828	8.08e-10	2.42e-08
PCGF6	0.4	0.826	1.19e-06	1.8e-05
ZNF521	0.4	0.826	1.46e-06	2.16e-05
LIG1	0.4	0.825	7.53e-06	9.31e-05
DDX18	0.399	0.825	1.56e-07	2.86e-06
ANKRD6	0.399	0.824	0.001	0.007
CEP192	0.399	0.823	1.45e-08	3.28e-07
DNM3	0.398	0.822	1.95e-08	4.3e-07
MAT2A	0.398	0.821	4.81e-11	1.86e-09
F2R	0.397	0.821	1.07e-10	3.84e-09
SEMA3D	0.397	0.82	3.6e-06	4.82e-05
CCDC34	0.397	0.82	5.53e-11	2.1e-09
ZBTB41	0.397	0.82	0.0002	0.002
PGRMC1	0.397	0.819	7.41e-06	9.17e-05
PITPNB	0.397	0.819	5.04e-10	1.57e-08
LAG3	0.397	0.819	6.41e-08	1.27e-06
DNAJB6	0.396	0.818	0.0003	0.002
TMA16	0.396	0.818	0.0001	0.001
NFXL1	0.396	0.818	3.04e-09	8.03e-08
ZNF512	0.395	0.815	2.29e-09	6.3e-08
DKK3	0.395	0.815	3.17e-05	0.0003
LGALS9	0.394	0.815	3.96e-06	5.24e-05
DHX40	0.394	0.814	1.73e-05	0.0002
E2F1	0.394	0.814	4.25e-11	1.68e-09
POLR1B	0.394	0.814	2.22e-10	7.41e-09
GPX8	0.393	0.813	1.18e-06	1.78e-05
FAM220A	0.393	0.812	4.88e-05	0.0005
THOC2	0.393	0.812	6.29e-11	2.37e-09
ODAM	0.393	0.812	0.002	0.01
ZNF322	0.393	0.811	5.85e-07	9.51e-06
BGN	0.392	0.811	1.29e-09	3.72e-08
RAD51	0.392	0.81	5.06e-09	1.28e-07
MRPS17	0.392	0.81	0.0001	0.001
ADGRA3	0.392	0.809	9.78e-07	1.51e-05
CCDC28B	0.392	0.809	3.45e-13	2.01e-11
HOXC11	0.391	0.808	4.55e-06	5.95e-05
FASTKD1	0.391	0.808	1.52e-06	2.25e-05
TTF2	0.391	0.807	9.2e-13	4.94e-11
ITGA1	0.391	0.807	5.5e-14	3.69e-12
TRMT10C	0.39	0.807	4.78e-06	6.22e-05
MRPS35	0.39	0.807	9.47e-06	0.0001
QDPR	0.39	0.806	4.26e-08	8.77e-07
ANKLE2	0.39	0.806	2.72e-10	8.87e-09
FXYD6	0.39	0.805	1.28e-07	2.39e-06
ZBED8	0.389	0.804	1.52e-05	0.0002
ANGPT1	0.389	0.804	1.32e-06	1.98e-05
FABP6	0.389	0.803	0.0005	0.004
CDCA8	0.389	0.803	2.31e-09	6.32e-08
MICALL2	0.389	0.803	1.22e-08	2.81e-07
ILF3	0.388	0.802	7.97e-13	4.35e-11
ACTL6A	0.388	0.802	7.13e-05	0.0007
WDR75	0.388	0.801	2.77e-08	5.9e-07
RNF150	0.387	0.8	8.03e-07	1.26e-05
DDX4	0.387	0.8	9.04e-05	0.0008
ULK1	0.387	0.8	1.3e-10	4.58e-09
TPI1	0.387	0.8	4.48e-10	1.41e-08
TTI1	0.387	0.8	1.47e-08	3.32e-07
SLC30A7	0.387	0.8	1.54e-08	3.46e-07
CAPRIN1	0.387	0.799	5.69e-10	1.76e-08
LRPPRC	0.386	0.798	7.59e-07	1.2e-05
CLIP2	0.386	0.798	5.63e-08	1.13e-06
PIPOX	0.385	0.796	6.58e-07	1.06e-05
SUZ12	0.385	0.795	9.41e-13	5.05e-11
HYLS1	0.385	0.795	1.96e-06	2.81e-05
EPHB4	0.385	0.795	2.36e-06	3.32e-05
JPH1	0.384	0.794	4.42e-05	0.0004
RGS16	0.384	0.793	2.64e-10	8.63e-09
ZNF286A	0.384	0.793	2.09e-13	1.27e-11
CHAF1B	0.384	0.792	9.66e-15	7.57e-13
TMTC1	0.383	0.792	9.32e-06	0.0001
POLA1	0.383	0.792	6.66e-10	2.03e-08
SLC37A3	0.383	0.791	5.49e-07	8.97e-06
SEMA6A	0.383	0.79	1.67e-09	4.73e-08
RBFOX2	0.383	0.79	2.49e-10	8.22e-09
KNSTRN	0.382	0.79	4.11e-06	5.42e-05
UBFD1	0.382	0.79	1.74e-12	8.86e-11
IQGAP3	0.382	0.789	8.2e-07	1.29e-05
PHOSPHO2	0.382	0.789	0.0003	0.003
TMEM158	0.382	0.789	0.0006	0.004
NUP85	0.382	0.789	6.33e-07	1.02e-05
EIF3E	0.382	0.788	1.76e-05	0.0002
S1PR3	0.381	0.788	7.17e-06	8.94e-05
BLM	0.381	0.788	1.34e-10	4.7e-09
DHX33	0.381	0.787	9.05e-10	2.69e-08
AMMECR1L	0.381	0.786	0.0008	0.005
HSPD1	0.38	0.784	2.66e-06	3.69e-05
HIVEP1	0.379	0.784	4.92e-09	1.24e-07
PRPF40A	0.379	0.783	1.15e-13	7.27e-12
GAPDH	0.379	0.783	1.13e-05	0.0001
THAP2	0.378	0.78	1.51e-07	2.78e-06
ASCC3	0.377	0.779	2.4e-09	6.52e-08
CAND1	0.377	0.779	3.86e-10	1.23e-08
URB2	0.377	0.778	5.75e-09	1.43e-07
PDCD2L	0.377	0.778	2.65e-05	0.0003
VEGFA	0.376	0.778	2.56e-05	0.0003
CMSS1	0.376	0.777	0.0001	0.0009
THOC1	0.376	0.777	2.34e-10	7.76e-09
STARD7	0.376	0.777	0.0002	0.001
FBL	0.376	0.777	0.0002	0.001
CNTN3	0.376	0.776	1.49e-05	0.0002
CCNB2	0.376	0.776	4.12e-09	1.06e-07
IRS2	0.375	0.775	0.0002	0.001
SMARCAD1	0.375	0.775	2.24e-10	7.47e-09
BZW2	0.375	0.775	3.38e-09	8.85e-08
TSPYL5	0.375	0.774	0.002	0.009
AP3B2	0.375	0.774	4.67e-07	7.74e-06
ANKH	0.375	0.774	7.56e-09	1.84e-07
SOCS2	0.375	0.774	1.99e-11	8.37e-10
DDHD1	0.375	0.774	7.88e-12	3.52e-10
MYO18B	0.374	0.773	3.66e-05	0.0004
THSD7B	0.374	0.773	0.0003	0.002
PRKRA	0.374	0.772	4.53e-05	0.0005
FAT1	0.374	0.772	0.004	0.012
MYB	0.373	0.772	2.23e-05	0.0002
PFDN4	0.373	0.77	2.46e-09	6.67e-08
NSUN2	0.372	0.768	1.91e-05	0.0002
AXL	0.372	0.768	7.04e-09	1.73e-07
STMN1	0.371	0.767	2.68e-11	1.09e-09
COPS2	0.371	0.766	3.73e-05	0.0004
PIWIL1	0.37	0.765	1.48e-05	0.0002
COQ3	0.37	0.764	0.002	0.011
TIGD2	0.37	0.764	3.71e-05	0.0004
POLR2D	0.37	0.764	3.94e-10	1.25e-08
PON2	0.37	0.764	0.0002	0.002
NME4	0.37	0.764	6.31e-07	1.02e-05
SPC25	0.369	0.762	2.92e-05	0.0003
ZFP69B	0.368	0.76	8.02e-09	1.93e-07
TM6SF1	0.368	0.759	3.09e-10	1e-08
ARID2	0.367	0.758	2.41e-11	9.95e-10
OLR1	0.367	0.757	1.16e-05	0.0001
CABYR	0.366	0.756	2.36e-07	4.17e-06
CACYBP	0.365	0.754	5.51e-07	8.99e-06
NUP160	0.365	0.754	9.18e-07	1.43e-05
CSRNP2	0.365	0.754	7.39e-08	1.45e-06
ULBP2	0.365	0.754	0.004	0.012
SCARB2	0.365	0.754	1.67e-06	2.44e-05
RIF1	0.364	0.753	9.81e-19	1.71e-16
POP1	0.364	0.753	2.62e-07	4.59e-06
RANBP2	0.364	0.751	3.83e-05	0.0004
HSD17B6	0.362	0.748	1.78e-06	2.58e-05
YTHDF3	0.362	0.748	0.0004	0.003
CADM1	0.362	0.747	1.36e-06	2.04e-05
KLF11	0.362	0.747	5.24e-09	1.32e-07
LRRC32	0.362	0.747	3.35e-06	4.52e-05
UPF3B	0.362	0.747	1.35e-10	4.74e-09
DENR	0.361	0.746	2.87e-06	3.94e-05
RBM28	0.361	0.746	2.76e-10	8.99e-09
ZNF146	0.361	0.746	1.72e-11	7.31e-10
NLRP2	0.361	0.746	0.0001	0.0009
HOXD10	0.361	0.745	0.0005	0.003
TEX19	0.36	0.744	4.24e-07	7.11e-06
ANTXR1	0.36	0.744	1.64e-06	2.41e-05
BOD1	0.36	0.744	4.22e-06	5.56e-05
PRNP	0.36	0.744	9.66e-08	1.85e-06
SEC61A2	0.36	0.743	8.43e-11	3.1e-09
TUBB	0.36	0.743	3.1e-09	8.14e-08
GOLIM4	0.359	0.743	1.08e-09	3.15e-08
NFIL3	0.359	0.742	4.92e-05	0.0005
SPIRE1	0.359	0.741	2.55e-05	0.0003
TARBP1	0.358	0.74	1.78e-10	6.1e-09
RSPO3	0.358	0.74	0.0002	0.002
SAC3D1	0.358	0.739	1.36e-07	2.53e-06
TCF19	0.358	0.739	6.34e-11	2.38e-09
BTNL9	0.357	0.738	0.0002	0.002
NUDT11	0.357	0.738	1.58e-05	0.0002
R3HDM1	0.357	0.738	7.18e-12	3.24e-10
POLR1C	0.357	0.737	1.32e-05	0.0002
FAXC	0.357	0.737	0.0001	0.001
SPDL1	0.357	0.737	6.81e-06	8.53e-05
FLNA	0.357	0.737	1.62e-07	2.97e-06
P4HA1	0.356	0.736	5.4e-12	2.49e-10
TOP1	0.356	0.736	7.1e-05	0.0007
PTK2	0.356	0.736	3.61e-11	1.44e-09
ETV1	0.356	0.736	0.002	0.011
PKD2	0.355	0.734	0.0004	0.003
EIF5B	0.354	0.732	9.5e-08	1.83e-06
NUDT1	0.354	0.732	4.92e-05	0.0005
PSMA2	0.354	0.732	2.28e-07	4.04e-06
TNS3	0.354	0.732	5.56e-09	1.39e-07
ARL6IP6	0.354	0.732	3.88e-08	8.02e-07
FBXO22	0.354	0.732	4.69e-05	0.0005
RHNO1	0.354	0.731	2.44e-05	0.0003
CCT5	0.354	0.731	6.12e-05	0.0006
ADAMTS5	0.354	0.731	2.34e-06	3.3e-05
EMG1	0.354	0.73	1.8e-06	2.6e-05
DST	0.353	0.73	6.98e-05	0.0007
PAPPA	0.353	0.73	0.0004	0.003
MYO10	0.353	0.729	1.42e-08	3.23e-07
PPIA	0.353	0.729	6.77e-11	2.52e-09
HTRA1	0.352	0.728	0.0002	0.002
CPSF6	0.352	0.728	2.58e-06	3.6e-05
PFDN2	0.352	0.727	3.48e-05	0.0004
CPSF4	0.352	0.727	5.16e-08	1.05e-06
MEOX1	0.352	0.726	0.0001	0.001
RASSF10	0.35	0.724	5.33e-05	0.0005
GFM1	0.35	0.723	4.21e-07	7.07e-06
MCM4	0.35	0.723	2.55e-07	4.47e-06
POLR2B	0.35	0.723	5.04e-07	8.3e-06
SKP2	0.35	0.723	6.76e-08	1.34e-06
PBX1	0.35	0.722	2.59e-06	3.61e-05
HMGXB4	0.349	0.722	2.82e-08	6e-07
RBBP4	0.349	0.722	3.29e-08	6.91e-07
ACKR3	0.349	0.72	0.009	0.019
SMC3	0.349	0.72	1.55e-05	0.0002
STON1	0.349	0.72	0.005	0.012
COL8A2	0.349	0.72	0.0003	0.002
PTPRG	0.348	0.719	3.65e-08	7.58e-07
SCG5	0.348	0.718	1.16e-05	0.0001
SMARCE1	0.347	0.718	1.8e-07	3.27e-06
BAHD1	0.347	0.717	3.81e-05	0.0004
KIF3C	0.347	0.717	6.09e-07	9.83e-06
ESCO2	0.347	0.716	2.91e-11	1.18e-09
MSANTD3	0.347	0.716	8.87e-07	1.39e-05
CENPL	0.347	0.716	2.22e-09	6.14e-08
LSM12	0.347	0.716	2.07e-10	6.97e-09
COL18A1	0.346	0.716	2.86e-08	6.09e-07
FSCN1	0.346	0.714	7.89e-05	0.0007
CCDC14	0.346	0.714	6.5e-16	6.38e-14
APP	0.346	0.714	2.48e-08	5.35e-07
MRPL42	0.345	0.714	0.0003	0.002
CEP290	0.345	0.713	6.57e-12	2.99e-10
NBN	0.345	0.712	9.7e-07	1.5e-05
DCAF6	0.345	0.712	4.04e-11	1.61e-09
TRIM59	0.345	0.712	0.001	0.008
ZNF45	0.345	0.712	0.0002	0.001
PXYLP1	0.344	0.712	0.0002	0.002
MYO3B	0.344	0.711	7.02e-07	1.12e-05
SLC16A1	0.344	0.71	0.0002	0.002
KNOP1	0.344	0.71	8.74e-13	4.73e-11
OAS3	0.343	0.709	5.99e-07	9.71e-06
CCAR1	0.343	0.709	7.99e-06	9.81e-05
SNX4	0.343	0.709	0.0002	0.001
DNMT3B	0.343	0.708	1.97e-07	3.55e-06
GTF2H3	0.343	0.708	1.34e-05	0.0002
BIRC2	0.342	0.708	0.005	0.012
MANEA	0.342	0.707	3.94e-07	6.65e-06
ZNF280C	0.342	0.707	3.87e-07	6.55e-06
TP53	0.341	0.705	1.11e-10	3.99e-09
UBA2	0.341	0.705	2.32e-07	4.11e-06
HDAC2	0.341	0.705	4.17e-10	1.32e-08
ZFAND6	0.341	0.705	0.005	0.012
FAM171B	0.341	0.704	8.48e-06	0.0001
GNAZ	0.34	0.703	1.53e-06	2.25e-05
SLC25A33	0.34	0.703	0.0008	0.005
PLCB1	0.34	0.702	9.23e-07	1.43e-05
CROT	0.339	0.701	9.69e-05	0.0009
GNA12	0.339	0.7	2.89e-06	3.97e-05
NFKBIA	0.339	0.7	1.19e-07	2.24e-06
SSB	0.338	0.699	5.33e-05	0.0005
MMGT1	0.338	0.698	3.89e-06	5.16e-05
PHACTR3	0.338	0.698	4.45e-05	0.0004
ZC3HAV1L	0.338	0.698	2.94e-05	0.0003
RRP1B	0.338	0.697	5.73e-08	1.15e-06
ANP32A	0.338	0.697	6.77e-09	1.67e-07
FAM111B	0.337	0.697	5.59e-06	7.15e-05
FAM117A	0.337	0.697	1.61e-06	2.36e-05
RELB	0.337	0.697	7.4e-10	2.23e-08
NAT9	0.337	0.696	2.54e-06	3.55e-05
NUCKS1	0.337	0.696	7.64e-12	3.42e-10
ZNF222	0.336	0.694	6.77e-09	1.67e-07
PGK1	0.336	0.694	2.36e-07	4.17e-06
PPP1R9A	0.335	0.693	0.0002	0.001
PPRC1	0.335	0.692	5.83e-07	9.47e-06
UBE2QL1	0.335	0.691	7.38e-05	0.0007
GART	0.335	0.691	8.33e-11	3.07e-09
CKAP5	0.335	0.691	1.3e-08	2.97e-07
BAG4	0.334	0.691	1.91e-06	2.75e-05
FBLN5	0.334	0.69	4.62e-08	9.45e-07
CAMTA1	0.334	0.69	1.18e-10	4.19e-09
NHS	0.334	0.69	1.61e-05	0.0002
ZC3H12C	0.333	0.689	2.64e-07	4.61e-06
DNMT3A	0.333	0.689	1.21e-15	1.13e-13
BMP2K	0.333	0.689	3.52e-06	4.72e-05
ASF1B	0.333	0.689	1.06e-07	2.02e-06
EXT1	0.333	0.687	6.4e-07	1.03e-05
HPRT1	0.332	0.686	4.53e-06	5.93e-05
TMEM108	0.332	0.685	3.8e-07	6.44e-06
C5AR1	0.331	0.685	9.34e-06	0.0001
PPFIA1	0.331	0.684	1.79e-08	3.98e-07
TULP3	0.331	0.683	0.0004	0.003
ZBTB39	0.331	0.683	1.29e-08	2.95e-07
CDT1	0.33	0.683	1.45e-06	2.15e-05
KBTBD6	0.33	0.682	7.79e-05	0.0007
PANX1	0.33	0.682	3.35e-07	5.74e-06
HSP90AB1	0.329	0.68	0.0001	0.001
CLHC1	0.329	0.68	5.27e-05	0.0005
FANCB	0.329	0.68	2.96e-12	1.43e-10
DDIAS	0.329	0.679	4.15e-06	5.48e-05
TMEM184B	0.329	0.679	4.64e-10	1.46e-08
ZMYM1	0.328	0.678	0.0007	0.005
AGK	0.328	0.678	4.95e-10	1.55e-08
CCDC43	0.328	0.677	9.96e-05	0.0009
ENOX1	0.327	0.676	2.73e-05	0.0003
CLIC4	0.327	0.676	2.98e-06	4.09e-05
TAF5	0.327	0.676	4.57e-06	5.97e-05
GINS4	0.327	0.675	5.68e-10	1.76e-08
GMPS	0.327	0.675	7.77e-10	2.33e-08
CHD6	0.326	0.673	5.83e-11	2.21e-09
CALU	0.326	0.673	2.12e-11	8.83e-10
HMGB3	0.325	0.672	1.23e-05	0.0001
GJC1	0.325	0.671	8.49e-09	2.03e-07
FAM193A	0.325	0.671	8.54e-06	0.0001
MRPS23	0.325	0.671	3.09e-05	0.0003
CENPJ	0.325	0.671	3.55e-12	1.68e-10
HMCN1	0.324	0.669	0.002	0.011
PTPRM	0.324	0.669	1.58e-05	0.0002
CHST3	0.322	0.666	0.002	0.009
RBBP7	0.322	0.666	0.0003	0.003
SATB2	0.322	0.666	1.73e-07	3.14e-06
CRIM1	0.322	0.665	1.15e-05	0.0001
CDCA3	0.322	0.665	9.44e-09	2.23e-07
RLIM	0.322	0.665	0.001	0.007
HBS1L	0.321	0.663	7.18e-09	1.75e-07
SPC24	0.321	0.663	1.11e-06	1.69e-05
MARS2	0.321	0.663	3.09e-06	4.22e-05
EARS2	0.321	0.663	1.15e-09	3.36e-08
MARVELD1	0.321	0.663	9.5e-08	1.83e-06
PRAME	0.321	0.662	0.001	0.008
NCALD	0.32	0.662	2.45e-05	0.0003
KPNB1	0.32	0.662	3.33e-06	4.49e-05
ZSCAN21	0.32	0.662	4.08e-05	0.0004
PKP4	0.32	0.661	1.09e-05	0.0001
DPY19L1	0.32	0.66	1.28e-07	2.39e-06
DDX11	0.32	0.66	3.24e-09	8.5e-08
SLC26A10	0.319	0.66	6.92e-05	0.0007
UBAP2	0.319	0.66	0.0002	0.001
ANKRD17	0.319	0.659	1.1e-08	2.57e-07
MB21D2	0.319	0.659	8.3e-05	0.0008
LRRC15	0.319	0.658	0.0008	0.005
COX11	0.318	0.657	1.37e-05	0.0002
DCAF13	0.318	0.656	3.87e-06	5.15e-05
RAPGEF4	0.318	0.656	2.14e-06	3.04e-05
RNASEH1	0.317	0.655	6.4e-07	1.03e-05
ADAM12	0.317	0.655	1.46e-05	0.0002
TLE1	0.317	0.655	2.85e-05	0.0003
GXYLT2	0.317	0.654	0.001	0.008
BORA	0.317	0.654	0.001	0.007
SRM	0.316	0.654	0.0004	0.003
PEG10	0.316	0.653	0.0003	0.002
SND1	0.316	0.652	1.5e-05	0.0002
PPP1R26	0.316	0.652	0.0006	0.004
ALDH18A1	0.315	0.652	3.98e-06	5.27e-05
ZBED6	0.315	0.651	8.03e-07	1.26e-05
PNO1	0.315	0.651	3.37e-08	7.07e-07
MAGEA4	0.314	0.649	0.0007	0.005
POGK	0.314	0.648	0.0001	0.001
PMCH	0.314	0.648	7.02e-06	8.78e-05
CDKAL1	0.313	0.647	0.0002	0.001
TPR	0.312	0.645	1.85e-09	5.2e-08
KANK4	0.312	0.645	0.005	0.013
CHAF1A	0.312	0.644	2.47e-10	8.17e-09
RAPGEF5	0.312	0.644	6.32e-07	1.02e-05
FKBP14	0.311	0.643	1.42e-08	3.23e-07
ZNF680	0.311	0.643	8.02e-05	0.0007
SBK1	0.311	0.642	2.63e-06	3.66e-05
ZFAND2A	0.31	0.641	0.001	0.006
DROSHA	0.31	0.64	2.25e-08	4.9e-07
ETV7	0.309	0.639	1.42e-06	2.12e-05
PDGFA	0.309	0.639	2.67e-05	0.0003
QSER1	0.309	0.639	1.84e-07	3.32e-06
LY6E	0.309	0.639	9.15e-05	0.0008
FKBP11	0.309	0.639	8.34e-07	1.31e-05
E2F7	0.309	0.639	8.17e-05	0.0008
PTCD3	0.309	0.638	2.64e-06	3.67e-05
MIF	0.308	0.637	3.58e-05	0.0004
GAS2L3	0.308	0.637	0.0004	0.003
SPOCK1	0.308	0.637	0.009	0.018
ITGBL1	0.308	0.636	6.94e-05	0.0007
RAB23	0.307	0.635	0.0001	0.001
CYP4Z1	0.307	0.634	0.006	0.013
TRIM24	0.307	0.634	1.42e-07	2.63e-06
RTKN	0.307	0.634	0.0001	0.001
HIVEP3	0.306	0.633	2.31e-08	5.02e-07
HNRNPLL	0.306	0.632	5.91e-08	1.19e-06
USP37	0.306	0.632	5.58e-08	1.13e-06
LUC7L	0.306	0.632	4.83e-09	1.23e-07
PRSS12	0.306	0.632	0.0002	0.002
TRIM47	0.306	0.631	8.1e-05	0.0008
NFYB	0.305	0.631	2.83e-05	0.0003
RWDD2B	0.305	0.631	5.57e-06	7.13e-05
PNN	0.305	0.63	0.0004	0.003
FRK	0.305	0.63	0.0001	0.001
CFAP57	0.304	0.629	0.001	0.006
ICE2	0.304	0.629	3.07e-09	8.08e-08
SMIM17	0.304	0.628	3.38e-08	7.08e-07
JOSD1	0.304	0.628	0.0001	0.001
LRRC40	0.304	0.628	8.18e-06	0.0001
GPC4	0.303	0.627	0.0002	0.001
DDX20	0.303	0.626	5.91e-06	7.51e-05
NINJ1	0.302	0.624	1.14e-06	1.73e-05
XPO1	0.302	0.624	1.1e-09	3.22e-08
YEATS2	0.302	0.624	3.23e-11	1.3e-09
DCBLD2	0.301	0.623	6.32e-06	7.98e-05
MEX3B	0.301	0.622	3.25e-05	0.0003
RCAN2	0.301	0.622	0.002	0.012
GLA	0.301	0.622	1.58e-07	2.9e-06
WRAP73	0.301	0.622	2.7e-05	0.0003
TNIP3	0.301	0.622	2.58e-09	6.94e-08
TROAP	0.3	0.62	5.22e-07	8.57e-06
SRP72	0.3	0.62	9.18e-06	0.0001
ST20	0.3	0.619	2.2e-06	3.11e-05
IQCB1	0.3	0.619	2.64e-05	0.0003
ITGB1	0.299	0.618	1.78e-09	5.02e-08
SCNN1G	0.299	0.618	0.002	0.01
CENPM	0.299	0.618	0.0001	0.001
ORC5	0.299	0.618	3.04e-07	5.25e-06
FIGN	0.299	0.618	6.9e-05	0.0007
NLN	0.299	0.617	4.28e-11	1.68e-09
IMPG1	0.299	0.617	4.14e-05	0.0004
EIF2AK4	0.299	0.617	7.31e-08	1.44e-06
FZD2	0.299	0.617	1.39e-07	2.57e-06
ZNF284	0.298	0.617	1.32e-07	2.47e-06
SPIC	0.298	0.616	0.002	0.01
ZNF587	0.298	0.615	3.23e-10	1.04e-08
IER5L	0.298	0.615	1.79e-06	2.59e-05
ADAMTS17	0.298	0.615	9.12e-05	0.0008
TEX10	0.297	0.615	0.001	0.008
NEDD4	0.297	0.614	0.001	0.007
NLGN4Y	0.297	0.614	0.003	0.012
MALSU1	0.297	0.614	1.91e-08	4.22e-07
DEPDC7	0.297	0.613	0.006	0.013
TIMM8A	0.297	0.613	2.2e-10	7.36e-09
BEND3	0.297	0.613	6.88e-09	1.69e-07
ZNF605	0.297	0.613	9.91e-05	0.0009
PNPLA3	0.297	0.613	1.18e-05	0.0001
GINS3	0.297	0.613	2.01e-05	0.0002
SUGP2	0.297	0.613	1.87e-08	4.13e-07
PLAUR	0.297	0.613	2.8e-07	4.86e-06
SLC25A17	0.296	0.612	8.59e-06	0.0001
NRIP1	0.296	0.612	0.003	0.012
SFPQ	0.296	0.611	2.94e-08	6.23e-07
GPRC5B	0.296	0.611	0.0002	0.001
ART3	0.296	0.611	1.84e-05	0.0002
KIF13A	0.296	0.611	3.44e-05	0.0004
ZNF587B	0.296	0.611	0.014	0.026
PLAC1	0.296	0.611	1.31e-05	0.0002
DCLRE1A	0.295	0.61	7e-07	1.12e-05
TMEM39A	0.295	0.609	5.03e-13	2.85e-11
ABCF1	0.295	0.609	0.002	0.011
DNAJC12	0.295	0.609	0.0002	0.001
GCFC2	0.294	0.608	2.6e-06	3.62e-05
PCSK9	0.294	0.608	0.02	0.034
TXNDC12	0.294	0.608	1.22e-05	0.0001
HEATR1	0.294	0.608	2.43e-08	5.26e-07
ADAM18	0.294	0.607	5.29e-05	0.0005
GSTO1	0.294	0.607	0.0004	0.003
ETAA1	0.294	0.607	0.0004	0.003
TTYH3	0.293	0.605	1.92e-10	6.54e-09
ARHGAP29	0.293	0.605	1.59e-06	2.34e-05
ANKRD23	0.293	0.605	8.07e-06	9.88e-05
TMEM68	0.293	0.605	0.0001	0.001
TSR1	0.292	0.603	1.27e-06	1.92e-05
ZC3H15	0.292	0.603	1.45e-07	2.68e-06
NADK2	0.291	0.602	0.001	0.008
CENPN	0.291	0.601	1.87e-05	0.0002
NEURL3	0.291	0.601	0.0003	0.003
RPRD1A	0.291	0.601	7.99e-06	9.8e-05
BMPR1A	0.291	0.601	0.0001	0.001
NOX4	0.29	0.598	2.01e-07	3.6e-06
MBTPS2	0.289	0.598	2.18e-09	6.05e-08
NCL	0.289	0.598	3.94e-11	1.57e-09
RIC8B	0.289	0.597	6.43e-10	1.96e-08
PMP22	0.289	0.597	1.03e-08	2.43e-07
SH3BGR	0.289	0.597	2.01e-05	0.0002
ZNF300	0.288	0.595	0.0008	0.005
SULT1C4	0.288	0.595	3.12e-05	0.0003
ALKBH2	0.288	0.594	0.0003	0.002
ZNF607	0.288	0.594	0.0002	0.002
ATP2B4	0.288	0.594	3.76e-06	5.01e-05
KLHL8	0.287	0.594	5.78e-05	0.0006
MOV10	0.287	0.594	8.38e-10	2.51e-08
MERTK	0.287	0.594	0.0002	0.001
MPZL1	0.287	0.593	1.06e-05	0.0001
DNAJC2	0.287	0.592	1.22e-10	4.35e-09
IER3IP1	0.286	0.592	0.0006	0.004
NAPB	0.286	0.591	4.73e-06	6.17e-05
DSN1	0.286	0.59	3.25e-06	4.41e-05
CPE	0.285	0.59	0.012	0.022
ANAPC5	0.285	0.59	0.0006	0.004
PRRC2C	0.285	0.589	4.19e-09	1.08e-07
SUPT16H	0.285	0.589	0.0002	0.002
AIMP2	0.285	0.588	7.08e-06	8.84e-05
NRCAM	0.284	0.587	0.001	0.008
GTF2F2	0.284	0.587	6.66e-06	8.36e-05
PLOD3	0.284	0.587	2.23e-09	6.15e-08
IGF2R	0.284	0.587	0.001	0.006
NAT10	0.284	0.587	0.0006	0.004
LIN9	0.284	0.587	3.36e-10	1.09e-08
ARF3	0.284	0.586	1.22e-07	2.3e-06
HNF4G	0.284	0.586	0.002	0.012
ADAM8	0.284	0.586	1.92e-07	3.45e-06
NDUFA9	0.283	0.586	0.004	0.012
GRSF1	0.283	0.585	1.88e-07	3.4e-06
WBP11	0.283	0.585	0.0001	0.001
SMYD4	0.283	0.584	4.99e-06	6.46e-05
TUBGCP4	0.283	0.584	1.44e-06	2.15e-05
POMGNT1	0.283	0.584	1.05e-13	6.71e-12
TBX3	0.282	0.583	0.0002	0.001
RAB11FIP3	0.282	0.582	3.52e-09	9.18e-08
YARS2	0.282	0.582	2.43e-05	0.0003
SFXN1	0.282	0.582	0.0001	0.001
MSX2	0.282	0.582	0.0001	0.001
PRPF3	0.281	0.582	0.0007	0.005
DYNC1I1	0.281	0.581	6.03e-05	0.0006
NOLC1	0.281	0.581	4.07e-08	8.39e-07
EIF3B	0.281	0.58	0.0002	0.002
EIF2AK1	0.28	0.579	2.15e-05	0.0002
PPM1G	0.28	0.579	3.52e-05	0.0004
ZNF354A	0.28	0.579	3.82e-05	0.0004
GXYLT1	0.28	0.579	4.33e-06	5.69e-05
ZNF684	0.28	0.578	1.02e-08	2.41e-07
NDE1	0.28	0.577	4.31e-09	1.1e-07
TCERG1	0.279	0.577	1.03e-07	1.97e-06
LITAF	0.279	0.577	7.37e-06	9.14e-05
PUS1	0.279	0.576	6.17e-05	0.0006
SLC5A3	0.279	0.576	0.0001	0.001
CISD2	0.279	0.576	1.96e-05	0.0002
PHF5A	0.278	0.575	0.0005	0.004
HSP90B1	0.278	0.575	3.2e-06	4.34e-05
COIL	0.278	0.573	5.47e-06	7.02e-05
KCNT2	0.278	0.573	2.37e-05	0.0003
IFRD1	0.277	0.573	0.0002	0.002
NIPSNAP1	0.277	0.572	5.1e-09	1.28e-07
ZFP30	0.277	0.572	0.0002	0.002
CEP83	0.276	0.571	3.09e-06	4.22e-05
EIF4H	0.276	0.571	1.15e-06	1.75e-05
INTS12	0.276	0.57	0.0002	0.001
GMCL1	0.276	0.57	0.0002	0.001
LYAR	0.276	0.57	0.0007	0.005
MCTP2	0.276	0.569	0.0003	0.003
ENY2	0.275	0.568	7.57e-07	1.2e-05
RCBTB1	0.275	0.568	3.7e-05	0.0004
REPIN1	0.275	0.567	1.16e-13	7.31e-12
PFKM	0.274	0.567	0.002	0.01
RHOC	0.274	0.567	1.17e-06	1.78e-05
IPO5	0.274	0.566	0.0003	0.002
HNRNPU	0.274	0.566	4.99e-06	6.46e-05
PDS5A	0.274	0.566	0.005	0.012
NBPF1	0.273	0.563	0.0001	0.001
QKI	0.273	0.563	0.0002	0.002
ARHGAP11A	0.273	0.563	1.2e-05	0.0001
SDC3	0.272	0.562	5.89e-07	9.57e-06
DHRSX	0.272	0.561	3.34e-07	5.73e-06
CAD	0.272	0.561	5.09e-08	1.03e-06
PRKD1	0.271	0.56	0.0002	0.002
TGS1	0.271	0.56	7.68e-06	9.48e-05
CHRNA5	0.271	0.559	2.79e-06	3.85e-05
SEC24D	0.271	0.559	1.01e-09	2.99e-08
YBX1	0.27	0.559	0.0004	0.003
PDRG1	0.27	0.558	0.0002	0.002
PDGFC	0.27	0.557	0.004	0.012
PCDHB14	0.269	0.557	1.13e-05	0.0001
ATXN10	0.269	0.557	5.62e-06	7.17e-05
SLC7A11	0.268	0.554	0.001	0.007
FKBP7	0.268	0.554	3.86e-08	7.99e-07
SCAMP3	0.268	0.554	2.89e-09	7.68e-08
CDC27	0.268	0.554	3.43e-06	4.62e-05
OSBPL1A	0.268	0.554	2.3e-05	0.0002
CSAD	0.268	0.554	1.03e-05	0.0001
SUPT7L	0.268	0.554	0.0001	0.001
IRS4	0.268	0.553	0.0003	0.002
HS6ST1	0.267	0.552	1.55e-05	0.0002
ZNF304	0.267	0.551	0.008	0.017
ANO9	0.267	0.551	0.0003	0.002
IL15RA	0.267	0.551	1.99e-05	0.0002
SMAD5	0.266	0.55	0.0009	0.006
TMEM209	0.266	0.55	2.4e-05	0.0003
COA1	0.266	0.549	1.84e-08	4.07e-07
ARHGAP26	0.266	0.549	5.71e-07	9.3e-06
CDC42BPA	0.265	0.548	0.0002	0.002
MRPL11	0.265	0.548	0.002	0.012
MMAA	0.265	0.548	4.41e-07	7.35e-06
DDX42	0.265	0.547	2.39e-08	5.17e-07
AKAP1	0.265	0.547	0.0002	0.002
IMMT	0.264	0.546	9.66e-06	0.0001
ATP2B1	0.264	0.545	5.7e-06	7.27e-05
UBE2Z	0.264	0.545	2.94e-09	7.79e-08
ANKIB1	0.264	0.545	4.44e-06	5.82e-05
SMG8	0.263	0.544	0.002	0.011
CERS6	0.263	0.544	0.0008	0.005
CACHD1	0.263	0.544	0.001	0.008
MOB3B	0.263	0.543	2.85e-05	0.0003
CHDH	0.263	0.543	0.001	0.007
TRPM7	0.263	0.543	1.02e-13	6.55e-12
NUFIP2	0.263	0.543	5.63e-05	0.0005
CCDC102B	0.263	0.542	1.33e-06	1.98e-05
LUC7L2	0.262	0.542	8.45e-07	1.32e-05
CENPV	0.262	0.541	0.002	0.009
SPRTN	0.262	0.541	0.006	0.014
SLC26A6	0.262	0.541	5.1e-05	0.0005
ARMCX1	0.262	0.54	7.01e-05	0.0007
IL1B	0.261	0.54	0.008	0.017
NUP133	0.261	0.539	5.63e-06	7.18e-05
DPY19L2	0.261	0.539	0.002	0.011
VCL	0.261	0.539	0.0004	0.003
GPR137B	0.261	0.539	6.84e-07	1.1e-05
NOP2	0.261	0.539	2.12e-05	0.0002
GLI3	0.261	0.538	0.003	0.012
POMZP3	0.261	0.538	3.33e-06	4.49e-05
EIF3A	0.26	0.538	0.0002	0.002
ZNF558	0.26	0.538	1.05e-06	1.61e-05
PLOD1	0.26	0.537	3.89e-06	5.17e-05
IMMP2L	0.26	0.537	3.28e-05	0.0003
FCGR2A	0.26	0.537	5.27e-08	1.07e-06
FOXP4	0.26	0.536	5.81e-08	1.17e-06
SHANK3	0.26	0.536	7.89e-07	1.24e-05
PCSK6	0.26	0.536	0.0004	0.003
ABCC1	0.259	0.536	2.66e-05	0.0003
PTPDC1	0.259	0.536	0.0003	0.002
RPAIN	0.259	0.536	9.51e-06	0.0001
SERPINI1	0.259	0.535	0.001	0.007
GSTCD	0.259	0.535	2.61e-07	4.58e-06
RCL1	0.259	0.535	3.93e-05	0.0004
NUP54	0.259	0.535	2.14e-06	3.04e-05
IL11	0.259	0.534	0.0001	0.001
C2CD4A	0.259	0.534	0.0001	0.001
UMPS	0.258	0.534	2.38e-07	4.21e-06
HSF2	0.258	0.533	0.006	0.014
BCS1L	0.258	0.533	0.0008	0.005
KIAA1549	0.258	0.533	0.0009	0.006
BRCA2	0.258	0.533	4.24e-11	1.68e-09
TWIST1	0.258	0.533	0.001	0.008
MSL1	0.258	0.533	2.85e-06	3.93e-05
SCPEP1	0.258	0.533	0.007	0.015
PACRGL	0.258	0.533	0.0003	0.003
CHD3	0.257	0.532	1.21e-08	2.79e-07
UBE2G2	0.257	0.532	7.04e-12	3.18e-10
ZCRB1	0.257	0.531	1.14e-05	0.0001
TMEM181	0.257	0.531	0.0002	0.002
PXDNL	0.257	0.531	0.0009	0.005
GUF1	0.257	0.531	0.0002	0.001
TUBA1B	0.257	0.53	0.0001	0.001
HYOU1	0.256	0.53	2.62e-07	4.58e-06
PDGFRA	0.256	0.53	0.0003	0.002
PAWR	0.256	0.529	0.0001	0.001
KHDRBS1	0.256	0.529	9.04e-06	0.0001
NOM1	0.255	0.528	2.7e-06	3.75e-05
SAMD12	0.255	0.528	2.43e-05	0.0003
LMAN1	0.255	0.527	6.29e-08	1.25e-06
IFITM3	0.255	0.526	0.002	0.009
ZNF451	0.253	0.523	1.89e-06	2.73e-05
FAHD2CP	0.253	0.523	4.81e-06	6.26e-05
FXR1	0.253	0.522	3.47e-07	5.94e-06
AGPAT3	0.253	0.522	4.98e-08	1.02e-06
PKM	0.253	0.522	0.001	0.006
NANP	0.253	0.522	0.0002	0.002
PPAT	0.252	0.521	0.0004	0.003
NABP2	0.252	0.52	0.0006	0.004
WDR3	0.252	0.52	9.65e-05	0.0009
MTFR2	0.251	0.519	2.07e-06	2.96e-05
WDSUB1	0.251	0.519	0.003	0.012
ZNF664	0.251	0.518	3.27e-06	4.43e-05
TRAF2	0.25	0.517	9.1e-05	0.0008
F2RL2	0.25	0.517	6.76e-05	0.0006
SNCAIP	0.25	0.516	0.002	0.012
FBXO21	0.25	0.516	0.0008	0.005
GTF3C4	0.25	0.516	2.12e-07	3.79e-06
GAA	0.25	0.516	2.96e-06	4.06e-05
CEP78	0.249	0.515	2.76e-05	0.0003
PSMC3	0.249	0.515	0.0004	0.003
FABP7	0.249	0.515	0.001	0.007
LYRM9	0.249	0.515	0.0002	0.001
HIP1	0.249	0.514	9.53e-09	2.25e-07
NCK1	0.249	0.514	0.0008	0.005
TFPI	0.249	0.513	0.002	0.01
CCNYL2	0.248	0.513	1.82e-05	0.0002
NUFIP1	0.248	0.513	5.7e-05	0.0006
TRIO	0.248	0.513	7.53e-12	3.38e-10
LIAS	0.248	0.512	0.003	0.012
OSBPL9	0.248	0.512	0.001	0.006
CAMKK2	0.247	0.511	5.47e-10	1.69e-08
IKBIP	0.247	0.51	5.44e-06	6.99e-05
MBTD1	0.247	0.51	0.0004	0.003
RAB32	0.247	0.51	0.0001	0.001
COLGALT1	0.247	0.51	1.46e-08	3.29e-07
LUZP2	0.246	0.509	0.01	0.02
DHX9	0.246	0.509	2.19e-05	0.0002
OTULIN	0.246	0.509	1.64e-05	0.0002
MKKS	0.246	0.508	0.003	0.012
CEP76	0.246	0.508	0.003	0.012
TFG	0.245	0.507	1.58e-07	2.9e-06
UGT2A3	0.245	0.507	2.38e-05	0.0003
HOMER1	0.245	0.507	0.004	0.012
TCERG1L	0.245	0.507	0.003	0.012
EFCAB7	0.245	0.507	0.022	0.038
ABCA1	0.245	0.506	2.42e-07	4.26e-06
KLRC3	0.245	0.505	3.49e-05	0.0004
ICOSLG	0.245	0.505	5.54e-06	7.1e-05
NR2C1	0.244	0.505	1.38e-06	2.06e-05
ITGA6	0.244	0.505	0.003	0.012
TDRD12	0.244	0.504	0.005	0.012
CPNE4	0.244	0.504	6.17e-05	0.0006
MIEF1	0.244	0.504	1.01e-05	0.0001
TRDN	0.244	0.503	0.0007	0.004
ZNF496	0.243	0.503	1.73e-06	2.52e-05
TCF12	0.243	0.503	8.83e-05	0.0008
LRCH2	0.243	0.502	3.22e-06	4.36e-05
CTPS2	0.243	0.502	0.007	0.015
TACC3	0.243	0.502	0.0001	0.001
TNNT1	0.243	0.502	0.013	0.024
NEDD4L	0.242	0.501	0.001	0.007

## Sheet: Table S3
Supplementary Table S3. Genes that were consistently downregulated in all 4 bullk RNA-seq datasets in meta-analysis
Gene	combined_LogFC_Normalized	combined_LogFC_Raw	combined_Pvalue	combined_Qvalue
KRT4	-1	-5.489	1.26e-47	4.82e-43
SLPI	-0.99	-5.378	1.42e-33	3e-30
SPRR3	-0.976	-5.225	3.11e-35	8.45e-32
S100P	-0.97	-5.163	5.64e-41	4.75e-37
LCN2	-0.966	-5.117	1.29e-30	1.75e-27
SERPINB3	-0.951	-4.964	8.34e-29	7.39e-26
SCGB1A1	-0.913	-4.574	1.17e-25	6.13e-23
MAL	-0.911	-4.56	3.42e-38	1.63e-34
S100A9	-0.9	-4.447	1.36e-26	7.99e-24
LTF	-0.889	-4.334	4.09e-14	2.83e-12
RHCG	-0.884	-4.29	1.93e-32	3.34e-29
UPK1B	-0.871	-4.162	4.61e-29	4.29e-26
S100A8	-0.869	-4.149	2.06e-22	6.27e-20
KRT14	-0.867	-4.122	3.71e-26	2.08e-23
PI3	-0.859	-4.046	2.02e-27	1.42e-24
TMPRSS11B	-0.843	-3.904	1.9e-35	5.56e-32
CAPSL	-0.838	-3.859	8.91e-15	7.06e-13
AQP3	-0.826	-3.746	3.07e-41	3.89e-37
CLCA4	-0.816	-3.653	4.21e-25	2.05e-22
SNTN	-0.815	-3.65	1.59e-13	9.83e-12
SERPINB2	-0.815	-3.644	1.52e-23	5.63e-21
DYNLRB2	-0.805	-3.559	1.96e-14	1.45e-12
PIGR	-0.797	-3.489	2.23e-13	1.34e-11
FAM3D	-0.792	-3.442	1.57e-38	8.55e-35
TPPP3	-0.784	-3.372	8.49e-27	5.13e-24
RSPH1	-0.773	-3.282	6.6e-10	2.01e-08
AGR3	-0.77	-3.255	8.24e-13	4.48e-11
PIFO	-0.764	-3.206	6.05e-16	5.97e-14
TEKT1	-0.764	-3.2	9.37e-16	9.04e-14
ADH7	-0.76	-3.167	2.02e-33	4.06e-30
SERPINB11	-0.76	-3.167	6.24e-41	4.75e-37
ST6GALNAC1	-0.747	-3.066	1.22e-18	2.08e-16
BPIFB1	-0.745	-3.05	1.8e-10	6.17e-09
FAM81B	-0.74	-3.009	1.64e-10	5.65e-09
TTC9	-0.739	-2.997	4.27e-42	8.12e-38
DHRS9	-0.734	-2.96	1.84e-23	6.73e-21
KRT78	-0.734	-2.954	4.27e-33	8.14e-30
TMEM45B	-0.732	-2.944	3.72e-27	2.48e-24
TSPAN1	-0.731	-2.931	4.02e-13	2.32e-11
MUC4	-0.729	-2.918	1.21e-34	2.88e-31
TTC29	-0.727	-2.903	3.53e-14	2.48e-12
SDR16C5	-0.726	-2.895	2.95e-21	7.44e-19
CLDN10	-0.721	-2.851	9.05e-25	4.26e-22
SCEL	-0.721	-2.85	6.91e-30	8.23e-27
CXCL17	-0.72	-2.847	1.61e-29	1.76e-26
MUC16	-0.718	-2.833	5.89e-11	2.22e-09
ATP12A	-0.707	-2.742	3.53e-29	3.54e-26
TMC5	-0.707	-2.741	1.08e-17	1.49e-15
CHST9	-0.705	-2.725	2.31e-13	1.38e-11
SPAG6	-0.704	-2.718	2.75e-14	1.98e-12
SERPINB7	-0.702	-2.703	2.74e-21	7.05e-19
SERPINB4	-0.697	-2.664	5.06e-15	4.23e-13
DUOX2	-0.692	-2.628	2.56e-16	2.81e-14
SPINK7	-0.688	-2.601	1.41e-29	1.58e-26
MORN5	-0.687	-2.588	2.43e-16	2.71e-14
FAM216B	-0.683	-2.56	2.05e-13	1.25e-11
CLIC3	-0.683	-2.558	4.72e-37	1.8e-33
GABRP	-0.681	-2.547	3.42e-09	8.94e-08
TMEM190	-0.681	-2.544	1.22e-12	6.4e-11
AGR2	-0.68	-2.541	5.11e-13	2.89e-11
CRCT1	-0.675	-2.499	7.08e-26	3.85e-23
GBP6	-0.674	-2.495	1.92e-21	5.07e-19
PROM1	-0.674	-2.495	5.48e-06	7.02e-05
CFAP126	-0.673	-2.486	8.82e-13	4.76e-11
F3	-0.672	-2.478	5.44e-17	6.71e-15
SNX31	-0.672	-2.476	5.7e-14	3.82e-12
MUC1	-0.669	-2.457	5.13e-31	7.82e-28
SCGB2A1	-0.668	-2.452	1.15e-08	2.68e-07
RRAD	-0.667	-2.444	3.48e-28	2.76e-25
TMPRSS11D	-0.667	-2.441	8.04e-23	2.66e-20
CLIC6	-0.666	-2.434	1.2e-25	6.19e-23
ARMC3	-0.665	-2.427	4.06e-13	2.33e-11
DMKN	-0.662	-2.409	7.42e-24	2.85e-21
RPTN	-0.662	-2.409	1.45e-15	1.34e-13
ADH1C	-0.659	-2.38	1.43e-14	1.09e-12
DEFB1	-0.658	-2.377	2.26e-21	5.9e-19
CLU	-0.658	-2.375	4.93e-16	4.98e-14
CLCA2	-0.655	-2.355	3.82e-12	1.79e-10
CFAP45	-0.654	-2.351	4.84e-15	4.05e-13
CRIP1	-0.652	-2.333	2.77e-13	1.64e-11
ZBBX	-0.649	-2.311	1.06e-10	3.84e-09
CAPN14	-0.649	-2.308	4.31e-24	1.69e-21
SERPINB1	-0.646	-2.292	4.8e-27	3.1e-24
CCDC113	-0.644	-2.277	3.65e-06	4.88e-05
MSLN	-0.644	-2.274	2.61e-11	1.07e-09
EPS8L1	-0.643	-2.272	5.21e-36	1.65e-32
UBXN10	-0.641	-2.252	6.77e-18	9.88e-16
LRRC10B	-0.641	-2.252	1.62e-14	1.23e-12
PLBD1	-0.639	-2.242	7.18e-23	2.4e-20
MGLL	-0.637	-2.23	4.16e-40	2.64e-36
DRC1	-0.636	-2.223	2.13e-14	1.57e-12
MS4A8	-0.636	-2.221	1.84e-12	9.3e-11
TGM3	-0.635	-2.212	2.91e-24	1.23e-21
NQO1	-0.634	-2.206	1.14e-21	3.04e-19
RAB38	-0.634	-2.204	4.71e-22	1.37e-19
LIPH	-0.63	-2.178	5.1e-28	3.89e-25
AHNAK2	-0.63	-2.177	1.43e-22	4.43e-20
ZG16B	-0.628	-2.166	8.66e-12	3.84e-10
SELENBP1	-0.628	-2.163	3.52e-14	2.48e-12
DNALI1	-0.627	-2.16	3.43e-12	1.64e-10
CAPS	-0.624	-2.138	4.21e-16	4.32e-14
SERPINB13	-0.624	-2.134	8.63e-23	2.81e-20
ERICH3	-0.623	-2.131	5.32e-11	2.03e-09
GDPD3	-0.623	-2.129	4.62e-29	4.29e-26
PLAC8	-0.622	-2.126	5.36e-07	8.78e-06
PDZK1IP1	-0.622	-2.122	5.2e-16	5.23e-14
CD55	-0.621	-2.116	2.23e-19	4.45e-17
ROPN1L	-0.619	-2.106	2.62e-15	2.31e-13
CCDC96	-0.619	-2.103	5.17e-15	4.27e-13
GCNT3	-0.617	-2.091	1.73e-18	2.84e-16
KLK11	-0.616	-2.083	7.21e-21	1.74e-18
FABP5	-0.614	-2.069	1.44e-13	8.92e-12
HOPX	-0.608	-2.031	2.83e-29	2.91e-26
S100A12	-0.608	-2.028	2.66e-15	2.33e-13
HSPB8	-0.606	-2.018	2.77e-17	3.58e-15
TFF3	-0.606	-2.015	5.24e-08	1.06e-06
IQCD	-0.605	-2.011	1.7e-24	7.46e-22
FUT3	-0.604	-2.001	5.86e-38	2.48e-34
LRRC46	-0.603	-1.997	5.77e-10	1.78e-08
PCP4L1	-0.602	-1.992	3.93e-16	4.07e-14
VSIG2	-0.602	-1.992	2.98e-30	3.78e-27
MUC20	-0.602	-1.991	9.95e-23	3.18e-20
BCAS1	-0.601	-1.98	1.28e-19	2.63e-17
HS3ST6	-0.598	-1.96	7.01e-18	1.02e-15
LRG1	-0.596	-1.948	5.69e-25	2.74e-22
IVL	-0.595	-1.944	3.83e-24	1.55e-21
TRNP1	-0.593	-1.932	1.62e-27	1.16e-24
TUBA4B	-0.593	-1.927	2.85e-16	3.09e-14
ALDH1A1	-0.593	-1.927	3.62e-08	7.53e-07
GRHL3	-0.592	-1.926	1.64e-18	2.71e-16
FMO2	-0.592	-1.922	8.2e-18	1.17e-15
TMEM154	-0.591	-1.919	6.7e-32	1.11e-28
RSPH9	-0.588	-1.895	5.11e-15	4.25e-13
IL33	-0.587	-1.892	3.33e-07	5.71e-06
ATP6V0A4	-0.587	-1.892	1.18e-26	7.03e-24
DAW1	-0.587	-1.892	2.32e-08	5.04e-07
SPA17	-0.587	-1.892	1.66e-09	4.69e-08
SMIM5	-0.585	-1.877	8.7e-34	1.95e-30
PRSS27	-0.585	-1.876	3.61e-22	1.07e-19
SLC22A4	-0.584	-1.874	9.51e-08	1.83e-06
DNAH12	-0.584	-1.872	1.97e-10	6.72e-09
ZMYND10	-0.584	-1.872	7.84e-14	5.11e-12
CCDC17	-0.584	-1.871	1.03e-14	8.04e-13
DNAH9	-0.583	-1.868	3.31e-12	1.59e-10
CCDC81	-0.583	-1.863	2.67e-12	1.3e-10
AKAP14	-0.58	-1.849	2.5e-10	8.24e-09
ZMYND12	-0.579	-1.842	2.53e-10	8.34e-09
PTK6	-0.579	-1.841	6.66e-35	1.69e-31
RBM24	-0.577	-1.829	2.7e-09	7.22e-08
CHL1	-0.577	-1.826	1.76e-17	2.35e-15
CH25H	-0.576	-1.819	3.64e-17	4.61e-15
C7	-0.576	-1.819	4.25e-11	1.68e-09
ANXA9	-0.573	-1.804	1.95e-21	5.13e-19
RSPH4A	-0.573	-1.802	6.04e-13	3.37e-11
SLC2A10	-0.572	-1.797	4.91e-14	3.35e-12
NME5	-0.571	-1.791	3.93e-08	8.12e-07
AQP5	-0.569	-1.777	3.32e-18	5.18e-16
ADIRF	-0.568	-1.773	2.33e-18	3.73e-16
ELL3	-0.568	-1.77	7.07e-15	5.72e-13
SCNN1A	-0.568	-1.77	4.13e-24	1.66e-21
STEAP4	-0.568	-1.77	1.57e-26	9.06e-24
ALDH3B2	-0.565	-1.753	6.8e-21	1.66e-18
DNER	-0.565	-1.751	5.61e-06	7.17e-05
GDA	-0.564	-1.746	9.7e-18	1.35e-15
ENKUR	-0.564	-1.743	1.42e-09	4.07e-08
CRYM	-0.563	-1.743	1.18e-16	1.36e-14
CFAP52	-0.562	-1.734	1.34e-09	3.86e-08
MUC5B	-0.561	-1.726	8.78e-07	1.37e-05
RIIAD1	-0.56	-1.719	2.28e-14	1.68e-12
SAXO2	-0.559	-1.716	1.88e-07	3.39e-06
LYNX1	-0.558	-1.71	9.57e-25	4.39e-22
CDH26	-0.557	-1.702	5e-29	4.53e-26
ALOX15	-0.556	-1.697	7.78e-17	9.29e-15
VILL	-0.556	-1.695	4.93e-18	7.42e-16
LRRC34	-0.555	-1.691	4.64e-09	1.18e-07
TEKT2	-0.555	-1.691	9.92e-11	3.61e-09
MUC5AC	-0.554	-1.688	1.13e-07	2.14e-06
FANK1	-0.553	-1.679	1.36e-10	4.76e-09
PTGR1	-0.552	-1.672	8.01e-22	2.21e-19
LPAR5	-0.55	-1.663	4.19e-24	1.66e-21
CES2	-0.55	-1.663	8.66e-32	1.37e-28
SCIN	-0.549	-1.653	9.12e-33	1.65e-29
ID1	-0.549	-1.653	3.21e-09	8.43e-08
PRR15	-0.548	-1.651	1.59e-10	5.51e-09
STOML3	-0.548	-1.649	2.32e-09	6.34e-08
EVA1C	-0.545	-1.641	1.85e-08	4.09e-07
TACSTD2	-0.545	-1.64	5.99e-18	8.87e-16
MPP7	-0.543	-1.635	5.65e-24	2.2e-21
CATSPERD	-0.543	-1.633	7.57e-08	1.49e-06
OSCP1	-0.542	-1.632	2.02e-08	4.44e-07
DUOXA1	-0.541	-1.628	1.82e-24	7.88e-22
GPRC5A	-0.54	-1.624	3.66e-21	9.18e-19
TRIM7	-0.539	-1.621	4.03e-29	3.94e-26
NDRG2	-0.538	-1.62	6.81e-30	8.23e-27
VWA5A	-0.538	-1.619	8.17e-17	9.72e-15
DYDC2	-0.534	-1.607	6.35e-11	2.39e-09
SMAGP	-0.534	-1.606	3.66e-20	8.15e-18
DNAAF3	-0.533	-1.605	4.84e-11	1.87e-09
MLPH	-0.533	-1.604	3.01e-16	3.22e-14
DEGS2	-0.528	-1.588	1.79e-30	2.35e-27
IFFO2	-0.527	-1.586	1.33e-22	4.15e-20
CD1C	-0.525	-1.579	3.97e-09	1.03e-07
CCDC173	-0.523	-1.574	2.26e-10	7.53e-09
PADI1	-0.522	-1.572	6.26e-19	1.17e-16
VTCN1	-0.52	-1.566	8.78e-08	1.71e-06
DUOXA2	-0.52	-1.566	1.11e-16	1.29e-14
CCDC153	-0.519	-1.561	1.17e-11	5.1e-10
PTPRZ1	-0.516	-1.554	0.0002	0.002
MAOA	-0.515	-1.551	1.16e-08	2.68e-07
DNAI1	-0.514	-1.548	1.86e-13	1.13e-11
GALNT12	-0.513	-1.543	4.68e-11	1.82e-09
CAPNS2	-0.512	-1.541	2.3e-09	6.32e-08
PHYHD1	-0.51	-1.534	3.77e-28	2.93e-25
CFAP43	-0.51	-1.534	5.62e-11	2.13e-09
PAX1	-0.509	-1.533	1.5e-20	3.52e-18
FOXJ1	-0.509	-1.532	2.37e-11	9.8e-10
PRSS3	-0.509	-1.53	9.77e-20	2.07e-17
CIB1	-0.507	-1.525	9.33e-18	1.32e-15
TUBA4A	-0.505	-1.519	7.16e-19	1.31e-16
VWA3A	-0.504	-1.516	1.25e-12	6.51e-11
DNAJA4	-0.503	-1.513	6.61e-22	1.85e-19
TNFAIP8L1	-0.499	-1.503	1.87e-12	9.44e-11
SULT2B1	-0.498	-1.5	1.59e-18	2.65e-16
TMEM125	-0.496	-1.494	2.9e-16	3.13e-14
TF	-0.495	-1.49	1.79e-15	1.62e-13
TMEM231	-0.494	-1.487	0.0002	0.001
CDHR3	-0.494	-1.487	2.4e-08	5.21e-07
NEK5	-0.494	-1.486	1.24e-07	2.33e-06
NUCB2	-0.491	-1.478	3.93e-23	1.36e-20
SPAG17	-0.491	-1.478	2.84e-07	4.92e-06
ABLIM1	-0.488	-1.467	1.9e-20	4.38e-18
FAM221A	-0.487	-1.465	6.65e-16	6.51e-14
ATP13A4	-0.486	-1.462	4.11e-17	5.18e-15
PAQR7	-0.485	-1.461	9.27e-21	2.19e-18
CARD6	-0.485	-1.459	7.36e-12	3.3e-10
SORBS2	-0.483	-1.453	6.4e-22	1.82e-19
MDH1B	-0.478	-1.437	2.51e-10	8.26e-09
EFHB	-0.477	-1.437	2.01e-10	6.83e-09
RAET1E	-0.474	-1.427	3.25e-24	1.36e-21
SPATA18	-0.474	-1.426	2.93e-08	6.21e-07
SLC16A7	-0.47	-1.413	1.26e-24	5.69e-22
MAP3K19	-0.469	-1.412	2.04e-10	6.88e-09
FAM83C	-0.469	-1.412	1.28e-15	1.19e-13
SCGB3A1	-0.467	-1.406	1.83e-08	4.05e-07
CFAP46	-0.466	-1.403	4.61e-15	3.88e-13
GPD1L	-0.465	-1.401	5.75e-19	1.08e-16
BEX4	-0.463	-1.393	3.48e-12	1.66e-10
CD72	-0.462	-1.391	1.68e-05	0.0002
SYNGR1	-0.461	-1.388	7.02e-21	1.7e-18
TCN1	-0.458	-1.378	7.24e-07	1.15e-05
SASH1	-0.456	-1.373	1.44e-18	2.41e-16
SLC27A6	-0.455	-1.369	6.24e-08	1.25e-06
GPX3	-0.454	-1.366	1.72e-13	1.06e-11
DENND2C	-0.453	-1.364	3.57e-22	1.06e-19
CHCHD10	-0.452	-1.359	1.98e-12	9.91e-11
EPHX1	-0.451	-1.357	3.45e-16	3.62e-14
SLC15A2	-0.45	-1.355	1e-15	9.61e-14
TSTD1	-0.45	-1.353	2.65e-15	2.32e-13
ANXA11	-0.449	-1.352	3.78e-27	2.48e-24
DLEC1	-0.449	-1.351	3.57e-24	1.46e-21
LXN	-0.449	-1.35	5.14e-07	8.45e-06
FAM166B	-0.448	-1.348	1.59e-17	2.16e-15
CERS3	-0.447	-1.346	9.73e-18	1.35e-15
ADRA2A	-0.446	-1.343	3.79e-05	0.0004
KNDC1	-0.445	-1.338	1.55e-15	1.41e-13
TCEA3	-0.444	-1.336	1.46e-12	7.54e-11
RNF183	-0.443	-1.333	3.56e-09	9.28e-08
DNASE1L3	-0.442	-1.331	8.8e-12	3.9e-10
LCE3D	-0.44	-1.325	7.17e-09	1.75e-07
RIBC2	-0.44	-1.323	3.58e-10	1.15e-08
ALDH1A3	-0.439	-1.32	2.72e-16	2.97e-14
CYP2C18	-0.438	-1.319	1.06e-08	2.48e-07
PACRG	-0.438	-1.318	6.81e-10	2.07e-08
ARHGEF37	-0.438	-1.317	1.85e-17	2.46e-15
TTC22	-0.437	-1.315	6.46e-22	1.82e-19
BOK	-0.437	-1.315	3.25e-16	3.46e-14
VMO1	-0.435	-1.31	1.33e-10	4.67e-09
PRSS22	-0.434	-1.307	2.15e-18	3.45e-16
ZNF474	-0.433	-1.304	3.7e-10	1.18e-08
CWH43	-0.433	-1.302	1.45e-15	1.34e-13
EZR	-0.432	-1.3	7.44e-20	1.6e-17
SLC16A5	-0.431	-1.298	1.75e-17	2.35e-15
PLLP	-0.431	-1.297	1.05e-18	1.81e-16
MUC15	-0.43	-1.293	2.55e-05	0.0003
CFAP53	-0.428	-1.288	1.1e-06	1.69e-05
EYA4	-0.427	-1.285	2.58e-14	1.87e-12
CST6	-0.427	-1.285	1.62e-18	2.7e-16
PIK3C2B	-0.424	-1.276	2.32e-12	1.14e-10
SCUBE2	-0.422	-1.269	1.1e-08	2.57e-07
A2ML1	-0.421	-1.268	1.15e-08	2.66e-07
ABHD14B	-0.421	-1.266	8.5e-19	1.52e-16
SPNS2	-0.421	-1.266	6.93e-22	1.93e-19
SPEF1	-0.42	-1.264	2.31e-12	1.14e-10
GSDMC	-0.418	-1.257	5.45e-21	1.35e-18
AK1	-0.417	-1.254	1.74e-17	2.35e-15
COBL	-0.415	-1.25	8.57e-17	1.01e-14
DNAH5	-0.414	-1.247	8.2e-09	1.97e-07
SLC51A	-0.414	-1.245	5.32e-15	4.39e-13
KCNRG	-0.414	-1.245	1.63e-09	4.62e-08
EHD3	-0.414	-1.245	2.78e-27	1.89e-24
ATP10B	-0.414	-1.245	5.3e-17	6.58e-15
GPX1	-0.413	-1.243	6.83e-10	2.07e-08
ALDH1L1	-0.411	-1.236	6.68e-18	9.82e-16
PDLIM2	-0.411	-1.236	2.64e-23	9.39e-21
NEK10	-0.41	-1.232	5.06e-09	1.28e-07
CXCR5	-0.409	-1.231	2.59e-10	8.51e-09
B3GNT7	-0.408	-1.229	1.44e-15	1.33e-13
KLHDC8B	-0.408	-1.228	3.42e-16	3.6e-14
CFAP47	-0.403	-1.213	4.59e-08	9.4e-07
CFAP70	-0.402	-1.209	9.24e-07	1.43e-05
GSKIP	-0.401	-1.208	1.05e-17	1.45e-15
ADGB	-0.401	-1.208	2.66e-10	8.7e-09
KCNE1	-0.399	-1.2	8.35e-11	3.07e-09
KLF8	-0.398	-1.199	7.8e-21	1.87e-18
FUT6	-0.398	-1.198	5.03e-23	1.69e-20
GNA14	-0.398	-1.197	6.76e-19	1.25e-16
KLHDC7A	-0.398	-1.197	2.83e-12	1.37e-10
MT1E	-0.397	-1.196	5.8e-13	3.25e-11
TMPRSS2	-0.397	-1.195	1.7e-17	2.3e-15
ARMC2	-0.397	-1.194	1.45e-07	2.68e-06
CIPC	-0.396	-1.193	2.72e-12	1.33e-10
DNAAF1	-0.396	-1.192	2.32e-13	1.38e-11
VPS37B	-0.394	-1.187	2.65e-15	2.32e-13
ZFP36	-0.394	-1.185	4.68e-21	1.17e-18
EPS8L2	-0.394	-1.184	1.43e-19	2.92e-17
CXXC5	-0.393	-1.184	6.91e-13	3.81e-11
TEX26	-0.393	-1.184	3.06e-07	5.28e-06
VIPR1	-0.393	-1.182	5.84e-16	5.8e-14
GCHFR	-0.392	-1.181	1.82e-17	2.43e-15
EFCAB1	-0.392	-1.18	7.54e-15	6.07e-13
FLG	-0.391	-1.178	9.59e-12	4.23e-10
ABLIM3	-0.391	-1.177	1.55e-16	1.77e-14
PROS1	-0.39	-1.174	4.55e-11	1.77e-09
NIPAL4	-0.39	-1.174	4.45e-15	3.76e-13
KRT7	-0.388	-1.168	2.7e-16	2.95e-14
PRDX5	-0.386	-1.163	4.19e-12	1.96e-10
SYBU	-0.386	-1.162	9.44e-05	0.0009
ABHD6	-0.385	-1.159	8.05e-20	1.72e-17
IL18	-0.385	-1.159	1.18e-10	4.19e-09
SMIM22	-0.385	-1.158	2.49e-14	1.82e-12
SAT1	-0.384	-1.156	1.92e-12	9.65e-11
ATG9B	-0.384	-1.155	1.31e-19	2.68e-17
SLC9A3R1	-0.383	-1.152	1.03e-15	9.87e-14
ZNF204P	-0.381	-1.147	3.35e-07	5.74e-06
CCDC170	-0.381	-1.147	7.73e-06	9.54e-05
CETN2	-0.378	-1.137	4.19e-06	5.53e-05
ZNF662	-0.377	-1.136	1.94e-20	4.44e-18
OSBPL6	-0.377	-1.134	3.03e-12	1.46e-10
DZIP1L	-0.374	-1.126	1.54e-10	5.33e-09
P4HTM	-0.374	-1.126	1.77e-08	3.93e-07
LRP10	-0.373	-1.121	3.09e-23	1.09e-20
KCTD11	-0.371	-1.117	1.33e-12	6.9e-11
TIMP4	-0.371	-1.116	2.59e-07	4.53e-06
B3GALT5	-0.37	-1.113	2.06e-15	1.83e-13
METRNL	-0.37	-1.112	7.09e-12	3.2e-10
CCDC60	-0.369	-1.112	1.06e-09	3.12e-08
FAM107A	-0.368	-1.107	6.73e-15	5.47e-13
ABAT	-0.368	-1.107	4.59e-11	1.79e-09
ALS2CL	-0.367	-1.105	6.31e-19	1.18e-16
DNAH2	-0.367	-1.104	3.04e-13	1.79e-11
FAM83A	-0.367	-1.103	2.84e-19	5.57e-17
KLF2	-0.367	-1.103	1.63e-14	1.24e-12
KLHDC9	-0.366	-1.103	3.84e-08	7.95e-07
MYO1D	-0.366	-1.103	5.08e-15	4.23e-13
SYTL1	-0.366	-1.101	8.01e-11	2.96e-09
PIM1	-0.365	-1.099	5.15e-15	4.26e-13
TFCP2L1	-0.365	-1.098	4.1e-12	1.92e-10
WDR38	-0.365	-1.097	6.11e-14	4.06e-12
OTUD1	-0.364	-1.096	4.42e-19	8.52e-17
EPAS1	-0.363	-1.092	4.1e-14	2.84e-12
IFT172	-0.363	-1.092	2.2e-08	4.8e-07
MVP	-0.362	-1.09	6.52e-09	1.61e-07
PRKCZ	-0.362	-1.09	3.22e-11	1.3e-09
FKBP1B	-0.362	-1.089	7.87e-10	2.36e-08
PTPRN2	-0.362	-1.088	4.67e-15	3.92e-13
CALML5	-0.361	-1.086	0.001	0.006
ZBTB42	-0.359	-1.08	6.57e-11	2.46e-09
STOM	-0.359	-1.08	2.74e-11	1.12e-09
ALOX12	-0.359	-1.08	1.31e-18	2.21e-16
SIDT2	-0.359	-1.079	1.27e-08	2.91e-07
AMIGO1	-0.358	-1.078	5.43e-14	3.66e-12
CDCA7L	-0.357	-1.076	3.09e-05	0.0003
MOK	-0.356	-1.072	1.19e-09	3.45e-08
DUSP23	-0.356	-1.071	5.02e-12	2.32e-10
DNAH3	-0.356	-1.071	8.19e-11	3.02e-09
VAMP8	-0.356	-1.071	7.02e-14	4.59e-12
MAPK3	-0.356	-1.071	4.04e-23	1.39e-20
SERPINB6	-0.355	-1.069	4.72e-20	1.03e-17
TTC12	-0.355	-1.068	6.58e-14	4.34e-12
PLIN3	-0.355	-1.068	3.8e-19	7.39e-17
LYPD6B	-0.355	-1.067	9.8e-05	0.0009
TFEB	-0.353	-1.063	5.8e-11	2.2e-09
LMO2	-0.353	-1.062	5.5e-09	1.38e-07
SPATA4	-0.353	-1.062	3.68e-12	1.74e-10
CYP2S1	-0.352	-1.058	5.27e-08	1.07e-06
POLD4	-0.35	-1.053	1.69e-15	1.54e-13
RORC	-0.35	-1.053	3.54e-22	1.06e-19
ASL	-0.349	-1.049	8.55e-11	3.14e-09
RNASE4	-0.349	-1.049	3.16e-06	4.29e-05
PLCD1	-0.348	-1.046	9.81e-16	9.44e-14
ELK3	-0.347	-1.045	6.81e-15	5.52e-13
TTC21A	-0.346	-1.043	1.77e-12	8.98e-11
SMPD2	-0.346	-1.041	1.86e-13	1.13e-11
SIGIRR	-0.345	-1.039	3.9e-11	1.56e-09
PSENEN	-0.345	-1.039	2.54e-09	6.86e-08
PRSS23	-0.345	-1.038	1.04e-07	1.98e-06
BARX2	-0.344	-1.036	5.83e-13	3.27e-11
CCDC69	-0.343	-1.033	5.07e-08	1.03e-06
PPP1R36	-0.343	-1.031	4.9e-11	1.89e-09
OSTF1	-0.341	-1.027	4.36e-12	2.03e-10
VWA3B	-0.341	-1.027	1.06e-07	2.03e-06
CBFA2T3	-0.34	-1.024	1.52e-05	0.0002
BTBD11	-0.338	-1.018	6.45e-12	2.95e-10
HSD17B2	-0.337	-1.015	2.47e-09	6.67e-08
BCO2	-0.336	-1.013	1.15e-12	6.06e-11
HACD4	-0.336	-1.012	2.17e-15	1.93e-13
N4BP3	-0.336	-1.011	1.29e-14	9.89e-13
SLC12A6	-0.336	-1.011	2.37e-12	1.16e-10
IRAK2	-0.336	-1.011	2.68e-15	2.34e-13
CYP2E1	-0.336	-1.01	1.71e-14	1.28e-12
MSRA	-0.336	-1.01	5.74e-16	5.71e-14
ECHDC3	-0.335	-1.009	5.26e-09	1.32e-07
TMEM184A	-0.335	-1.009	4.43e-20	9.75e-18
ANG	-0.335	-1.009	3.58e-07	6.11e-06
TMEM220	-0.335	-1.009	6.14e-18	9.07e-16
CYP2B7P	-0.334	-1.006	3.17e-10	1.03e-08
RGS14	-0.334	-1.005	5.03e-19	9.63e-17
IL36A	-0.334	-1.004	6.43e-10	1.96e-08
LRRC71	-0.33	-0.994	1.17e-10	4.15e-09
TALDO1	-0.33	-0.993	3.8e-10	1.21e-08
RAB11FIP1	-0.329	-0.991	8.2e-16	7.92e-14
ECI2	-0.328	-0.986	5.14e-08	1.04e-06
CLDN8	-0.328	-0.986	8.07e-12	3.6e-10
DUSP5	-0.327	-0.983	1.27e-08	2.91e-07
FAM149A	-0.326	-0.982	3.76e-10	1.2e-08
MAP3K9	-0.326	-0.981	5.31e-16	5.32e-14
MRLN	-0.326	-0.98	9.21e-11	3.36e-09
PRDX1	-0.326	-0.98	1.76e-15	1.6e-13
CES4A	-0.325	-0.979	9.1e-13	4.89e-11
BASP1	-0.324	-0.975	1.96e-08	4.32e-07
DNAH10	-0.324	-0.975	1.8e-12	9.15e-11
CFD	-0.324	-0.974	1.36e-08	3.09e-07
GALNT14	-0.324	-0.974	2.19e-07	3.9e-06
NAPRT	-0.323	-0.973	8.09e-21	1.93e-18
BAIAP3	-0.323	-0.973	2.66e-11	1.09e-09
SIDT1	-0.321	-0.967	1.5e-06	2.21e-05
KIF13B	-0.321	-0.966	2.49e-11	1.03e-09
RIPK3	-0.32	-0.964	4.05e-13	2.33e-11
ASPG	-0.32	-0.963	4.91e-17	6.16e-15
ALDH3B1	-0.32	-0.963	1.65e-13	1.02e-11
CLMN	-0.319	-0.96	3.37e-06	4.55e-05
DNAH7	-0.318	-0.956	7.75e-08	1.52e-06
TMEM232	-0.317	-0.955	2.93e-08	6.21e-07
APBB1	-0.317	-0.954	4.35e-14	3e-12
EFHC2	-0.317	-0.954	5.54e-07	9.03e-06
TRAK1	-0.316	-0.951	1.04e-19	2.19e-17
TPCN1	-0.314	-0.944	1.79e-18	2.92e-16
OSBPL10	-0.314	-0.944	2.83e-17	3.64e-15
KCNK6	-0.313	-0.941	4.13e-16	4.25e-14
ARHGAP18	-0.312	-0.94	4.75e-05	0.0005
POF1B	-0.312	-0.939	1.31e-08	2.99e-07
TOR4A	-0.311	-0.937	6.96e-16	6.79e-14
FAM102A	-0.309	-0.931	1.2e-19	2.51e-17
SNX29	-0.308	-0.927	2.91e-15	2.52e-13
LMO7	-0.306	-0.92	5.64e-17	6.89e-15
CAST	-0.305	-0.919	2.49e-19	4.93e-17
TSNAXIP1	-0.305	-0.918	1.18e-09	3.43e-08
SOX21	-0.304	-0.915	3.52e-09	9.18e-08
PHEX	-0.304	-0.915	5.16e-10	1.61e-08
BMP3	-0.304	-0.914	9.59e-07	1.48e-05
MPZL3	-0.303	-0.913	9.19e-19	1.63e-16
CMTM7	-0.303	-0.912	1.79e-08	3.96e-07
GAS7	-0.303	-0.912	1.75e-14	1.3e-12
GIPC2	-0.302	-0.909	8.45e-10	2.53e-08
RBKS	-0.302	-0.908	1.55e-07	2.85e-06
CHP2	-0.302	-0.908	2.02e-15	1.81e-13
SLC26A2	-0.302	-0.907	1.95e-11	8.19e-10
CYP24A1	-0.301	-0.907	0.007	0.015
ATP6V0D1	-0.301	-0.906	1.53e-11	6.52e-10
ARG2	-0.301	-0.905	2.44e-09	6.61e-08
SLC1A1	-0.301	-0.905	5.09e-06	6.57e-05
CYP11A1	-0.3	-0.904	2.15e-12	1.07e-10
EFCAB12	-0.3	-0.904	9.19e-10	2.73e-08
PPOX	-0.3	-0.904	4.12e-11	1.63e-09
GNAL	-0.3	-0.903	5e-14	3.4e-12
SERINC5	-0.299	-0.9	5.24e-07	8.59e-06
TTC16	-0.299	-0.899	5.84e-11	2.21e-09
DHRS1	-0.299	-0.898	1.04e-11	4.55e-10
LHPP	-0.298	-0.898	3.88e-13	2.25e-11
RDH12	-0.298	-0.897	1.05e-13	6.71e-12
CCL28	-0.297	-0.894	5.87e-13	3.28e-11
ZSCAN18	-0.297	-0.894	1.79e-06	2.59e-05
IQCA1	-0.297	-0.894	1.07e-12	5.67e-11
ETHE1	-0.297	-0.893	1.7e-08	3.78e-07
HYDIN	-0.296	-0.891	1.18e-07	2.22e-06
SLC35C1	-0.296	-0.89	5.7e-20	1.23e-17
CYP2F1	-0.296	-0.89	2.19e-09	6.06e-08
LDLRAP1	-0.295	-0.889	9.25e-10	2.74e-08
DPM3	-0.295	-0.887	4.69e-08	9.58e-07
IL16	-0.295	-0.887	3.48e-07	5.94e-06
FRAT1	-0.295	-0.887	1.64e-09	4.65e-08
SPAG8	-0.294	-0.885	6.19e-08	1.24e-06
ZNF439	-0.294	-0.884	4.6e-07	7.63e-06
STATH	-0.294	-0.884	0.002	0.009
ASCC2	-0.294	-0.883	2.21e-10	7.38e-09
DTHD1	-0.293	-0.883	0.002	0.012
DRC7	-0.292	-0.879	3.05e-09	8.05e-08
CYP4F22	-0.291	-0.876	1.49e-15	1.36e-13
INPP4B	-0.291	-0.875	2.54e-08	5.47e-07
FCER1A	-0.29	-0.872	3.62e-08	7.53e-07
NOP10	-0.29	-0.872	1.54e-06	2.27e-05
BEST4	-0.29	-0.872	6.8e-06	8.53e-05
ANKRD37	-0.29	-0.871	5.09e-13	2.88e-11
ENTPD3	-0.289	-0.869	2.69e-13	1.59e-11
NSG1	-0.288	-0.867	1.32e-10	4.65e-09
PXK	-0.288	-0.867	1.33e-09	3.83e-08
CEP126	-0.288	-0.866	7.83e-07	1.24e-05
CYB561D1	-0.287	-0.865	3.39e-14	2.41e-12
BACE2	-0.287	-0.864	4.9e-08	9.99e-07
ZFYVE21	-0.287	-0.864	9.24e-12	4.08e-10
CLEC10A	-0.286	-0.862	0.0005	0.003
SLC34A2	-0.286	-0.861	2.54e-08	5.47e-07
MACC1	-0.285	-0.858	1.14e-07	2.15e-06
RCAN3	-0.285	-0.858	8.14e-13	4.44e-11
HEBP2	-0.285	-0.857	6.06e-16	5.97e-14
SPEF2	-0.285	-0.857	4.61e-08	9.44e-07
AK7	-0.285	-0.857	3.45e-12	1.65e-10
AFF3	-0.284	-0.855	4.27e-07	7.15e-06
ERICH5	-0.283	-0.852	6.11e-05	0.0006
TINF2	-0.283	-0.852	1.69e-14	1.27e-12
CALM1	-0.282	-0.848	4.3e-20	9.51e-18
ZNF844	-0.282	-0.847	1.51e-19	3.05e-17
CFAP58	-0.282	-0.847	1.09e-07	2.06e-06
TLE2	-0.281	-0.845	2.26e-11	9.39e-10
MYL12B	-0.281	-0.844	1.65e-12	8.46e-11
PGBD5	-0.281	-0.844	4.83e-05	0.0005
OXTR	-0.28	-0.844	0.0002	0.002
SLC44A2	-0.28	-0.843	2.02e-10	6.85e-09
ABCB1	-0.28	-0.842	4e-06	5.29e-05
LPCAT4	-0.279	-0.838	3.23e-17	4.1e-15
FLRT3	-0.279	-0.838	9.08e-08	1.76e-06
REEP6	-0.278	-0.837	8.65e-12	3.84e-10
DMRT2	-0.278	-0.837	3.47e-09	9.07e-08
CFAP221	-0.278	-0.836	2.97e-10	9.63e-09
TRAPPC5	-0.278	-0.835	7.3e-07	1.16e-05
DBNDD1	-0.278	-0.835	5.98e-11	2.26e-09
RASAL1	-0.277	-0.834	1.95e-11	8.2e-10
KIAA0513	-0.277	-0.833	2.24e-15	1.99e-13
MT3	-0.277	-0.832	6.94e-08	1.37e-06
SUCLG2	-0.276	-0.831	1.23e-10	4.35e-09
SLC37A1	-0.276	-0.831	5.92e-16	5.85e-14
EFHC1	-0.276	-0.831	7.97e-05	0.0007
ANO10	-0.275	-0.828	4.39e-11	1.72e-09
MCU	-0.274	-0.825	3.3e-12	1.59e-10
DCXR	-0.274	-0.823	1.73e-10	5.95e-09
FAM214A	-0.273	-0.822	1.07e-13	6.81e-12
ANKRD18B	-0.273	-0.822	1.03e-10	3.72e-09
SUN2	-0.273	-0.822	4.41e-11	1.73e-09
MLIP	-0.271	-0.817	2.83e-14	2.03e-12
TBC1D22A	-0.271	-0.816	2.39e-13	1.42e-11
CRYL1	-0.271	-0.816	3.53e-09	9.21e-08
OCEL1	-0.271	-0.814	1.68e-08	3.75e-07
HES5	-0.271	-0.814	5.9e-10	1.81e-08
ADHFE1	-0.27	-0.814	7.19e-12	3.24e-10
APOBEC4	-0.27	-0.813	1.67e-07	3.04e-06
DIO1	-0.27	-0.812	1.03e-09	3.03e-08
TMEM191A	-0.269	-0.811	8.59e-10	2.56e-08
YPEL3	-0.269	-0.81	8.01e-12	3.57e-10
DGKA	-0.269	-0.809	1.49e-08	3.37e-07
TPRG1L	-0.269	-0.809	7.39e-08	1.45e-06
VAV3	-0.268	-0.808	4.05e-08	8.35e-07
EREG	-0.268	-0.808	8.46e-10	2.53e-08
AK9	-0.268	-0.807	1.83e-08	4.05e-07
LRP2BP	-0.268	-0.806	3.82e-09	9.88e-08
UGT1A1	-0.268	-0.806	2.77e-09	7.4e-08
NEK11	-0.268	-0.805	2.25e-09	6.18e-08
PINK1	-0.267	-0.804	1.89e-12	9.51e-11
DCDC2B	-0.267	-0.804	2.51e-11	1.03e-09
FRMD4B	-0.267	-0.803	6.65e-13	3.68e-11
VPS9D1	-0.266	-0.8	3.69e-12	1.74e-10
TOM1	-0.266	-0.799	1.28e-13	8.03e-12
DEF6	-0.265	-0.798	9.1e-08	1.76e-06
ANGPTL1	-0.265	-0.798	2.55e-06	3.56e-05
HS3ST1	-0.265	-0.798	3.59e-11	1.44e-09
PIGH	-0.265	-0.796	2.8e-12	1.36e-10
SLC6A6	-0.264	-0.795	1.15e-13	7.28e-12
DYNC2H1	-0.264	-0.795	9.51e-08	1.83e-06
KCNE3	-0.264	-0.795	1.4e-10	4.89e-09
DMRTA1	-0.264	-0.793	4.15e-10	1.31e-08
AHNAK	-0.263	-0.791	2.51e-16	2.76e-14
MYEOV	-0.262	-0.79	6.6e-10	2.01e-08
MAP6	-0.262	-0.79	7.01e-10	2.12e-08
MT1H	-0.262	-0.788	1.5e-06	2.22e-05
POMGNT2	-0.262	-0.787	2.04e-08	4.48e-07
LIN7B	-0.261	-0.786	1.01e-10	3.66e-09
PGM1	-0.261	-0.786	9.11e-06	0.0001
ZNF395	-0.261	-0.785	1.75e-13	1.07e-11
ST3GAL4	-0.261	-0.785	1.07e-10	3.87e-09
ATP2C2	-0.261	-0.784	1.21e-08	2.79e-07
CNPPD1	-0.261	-0.784	3.39e-16	3.59e-14
VAT1	-0.261	-0.784	7.44e-11	2.76e-09
RALB	-0.26	-0.784	4.96e-12	2.3e-10
BLOC1S1	-0.26	-0.784	5.4e-11	2.05e-09
XKRX	-0.26	-0.783	4.54e-06	5.94e-05
GSTZ1	-0.259	-0.781	3.4e-10	1.1e-08
TMEM256	-0.259	-0.781	6.69e-12	3.04e-10
TEC	-0.259	-0.779	5.98e-10	1.84e-08
WFDC6	-0.259	-0.778	8.14e-06	9.96e-05
ABCC3	-0.259	-0.778	6.83e-10	2.07e-08
GALE	-0.258	-0.778	2.37e-13	1.41e-11
LTB4R	-0.258	-0.778	1.43e-12	7.35e-11
S100A4	-0.258	-0.777	8.39e-07	1.32e-05
CACNG6	-0.258	-0.776	0.0002	0.001
ATP6V1D	-0.258	-0.776	3.91e-16	4.06e-14
PSD4	-0.258	-0.775	3.84e-10	1.22e-08
BTBD6	-0.257	-0.774	1.22e-08	2.8e-07
RELL2	-0.256	-0.772	4.03e-10	1.28e-08
FCHSD1	-0.256	-0.769	1.05e-10	3.81e-09
SMPD3	-0.255	-0.768	1.19e-12	6.23e-11
AGFG2	-0.255	-0.767	6.63e-13	3.67e-11
DUSP22	-0.254	-0.765	5.99e-10	1.84e-08
RPS6KA2	-0.254	-0.764	8.93e-13	4.81e-11
ELOVL4	-0.254	-0.763	4.31e-08	8.85e-07
LGR6	-0.253	-0.763	0.0002	0.001
PNPLA7	-0.253	-0.762	2.55e-09	6.86e-08
TTC39B	-0.253	-0.762	2.29e-12	1.13e-10
PRR15L	-0.253	-0.761	3.71e-06	4.96e-05
KLC3	-0.253	-0.761	6.71e-11	2.51e-09
HK1	-0.252	-0.759	3.52e-11	1.41e-09
NOS3	-0.252	-0.759	3.91e-12	1.83e-10
CRAT	-0.252	-0.758	2.24e-09	6.17e-08
PRRT3	-0.252	-0.758	1.85e-09	5.18e-08
GFOD2	-0.251	-0.755	2.26e-16	2.53e-14
SNX22	-0.251	-0.754	3.58e-07	6.11e-06
LPAR1	-0.251	-0.754	3.6e-08	7.5e-07
COL28A1	-0.25	-0.754	1.36e-06	2.04e-05
TCP11L2	-0.25	-0.753	1.31e-10	4.64e-09
EEF1A2	-0.25	-0.753	9.55e-09	2.25e-07
PLA2G2A	-0.249	-0.751	7.62e-07	1.21e-05
MBP	-0.249	-0.75	1.26e-13	7.94e-12
EML6	-0.249	-0.749	9.03e-08	1.75e-06
COCH	-0.248	-0.746	5.18e-07	8.5e-06
LYPD5	-0.247	-0.743	6.26e-13	3.47e-11
SNX29P2	-0.247	-0.742	1.21e-08	2.8e-07
CPPED1	-0.245	-0.737	3.08e-11	1.24e-09
ATP6V0E1	-0.244	-0.734	5.87e-11	2.22e-09
BBIP1	-0.243	-0.732	2.89e-14	2.08e-12
NT5C2	-0.243	-0.732	2.5e-16	2.76e-14
ZDHHC13	-0.243	-0.732	2.38e-09	6.48e-08
PON3	-0.243	-0.732	0.0003	0.002
MAP3K1	-0.243	-0.731	3.01e-14	2.15e-12
SLC4A4	-0.243	-0.73	2.57e-05	0.0003
CAMK1D	-0.242	-0.729	2.65e-06	3.68e-05
ACSBG1	-0.242	-0.728	4.72e-15	3.96e-13
ADRB2	-0.242	-0.728	9.4e-05	0.0009
LRRC43	-0.241	-0.726	3.39e-09	8.87e-08
DEF8	-0.241	-0.726	2.54e-09	6.85e-08
IDNK	-0.241	-0.726	2.63e-09	7.08e-08
TNNT3	-0.241	-0.725	8.07e-06	9.88e-05
DNAJB2	-0.241	-0.724	1.02e-05	0.0001
GPX2	-0.241	-0.724	1.68e-05	0.0002
NHLRC4	-0.24	-0.722	2.92e-05	0.0003
CARD14	-0.239	-0.721	2.88e-12	1.4e-10
FUCA1	-0.239	-0.721	0.0001	0.001
CD200R1	-0.239	-0.719	2.65e-07	4.63e-06
LNX1	-0.239	-0.718	2.07e-07	3.7e-06
HINT2	-0.238	-0.718	3.83e-06	5.1e-05
NBEAL2	-0.238	-0.717	4.41e-11	1.73e-09
PPP2R5A	-0.238	-0.716	5.78e-12	2.65e-10
SLC5A1	-0.238	-0.716	3.76e-10	1.2e-08
PHLDB3	-0.238	-0.715	3.18e-14	2.27e-12
CSK	-0.238	-0.715	1.52e-05	0.0002
MAOB	-0.237	-0.714	2.13e-16	2.4e-14
CCDC181	-0.237	-0.714	2.33e-08	5.06e-07
CC2D2A	-0.237	-0.714	2.56e-08	5.5e-07
VNN3	-0.237	-0.713	1.81e-09	5.1e-08
MPG	-0.237	-0.713	2.1e-12	1.04e-10
HDAC5	-0.237	-0.713	1.01e-13	6.48e-12
ST3GAL1	-0.237	-0.713	2.47e-09	6.67e-08
CRACR2B	-0.236	-0.711	1.24e-06	1.87e-05
MAFK	-0.236	-0.711	1.42e-14	1.09e-12
AGPAT2	-0.236	-0.71	1.18e-12	6.17e-11
PPARG	-0.236	-0.71	8.47e-12	3.77e-10
LRRK2	-0.236	-0.71	7.99e-05	0.0007
MAP1LC3A	-0.236	-0.709	4.39e-11	1.72e-09
KANK1	-0.235	-0.708	8.71e-09	2.08e-07
ATL1	-0.235	-0.708	6.03e-06	7.65e-05
ZFAND2B	-0.235	-0.707	5.97e-10	1.84e-08
DAPP1	-0.235	-0.707	2.11e-10	7.1e-09
NT5E	-0.234	-0.705	4.68e-09	1.19e-07
SECISBP2L	-0.234	-0.705	5.59e-12	2.57e-10
RBP7	-0.234	-0.704	3.25e-07	5.58e-06
STIM1	-0.234	-0.703	5.76e-14	3.84e-12
CCNA1	-0.233	-0.703	3.39e-05	0.0004
USH1C	-0.233	-0.702	0.0001	0.001
EDF1	-0.233	-0.701	1.57e-06	2.31e-05
DYDC1	-0.232	-0.699	2.86e-05	0.0003
SEMA7A	-0.232	-0.699	1.96e-05	0.0002
ZBTB16	-0.232	-0.698	1.36e-08	3.09e-07
COBLL1	-0.231	-0.695	3.39e-10	1.09e-08
SPTLC2	-0.231	-0.695	5.33e-11	2.03e-09
AMFR	-0.231	-0.695	2.21e-13	1.33e-11
GNG4	-0.231	-0.695	4.36e-10	1.38e-08
STXBP5	-0.23	-0.693	7.71e-07	1.22e-05
CDHR1	-0.23	-0.693	7.84e-10	2.36e-08
ABHD17B	-0.23	-0.692	5.87e-14	3.91e-12
PDCD6IP	-0.23	-0.692	3.35e-14	2.38e-12
NIPAL2	-0.23	-0.692	2.17e-11	9.05e-10
TCTA	-0.23	-0.691	1.08e-10	3.88e-09
PITPNM1	-0.23	-0.691	2.67e-09	7.16e-08
GLB1L2	-0.229	-0.69	7.12e-05	0.0007
ISCA2	-0.229	-0.689	3.55e-07	6.06e-06
CCDC28A	-0.228	-0.687	8.42e-07	1.32e-05
USP4	-0.228	-0.687	1.45e-07	2.68e-06
PPP1CA	-0.227	-0.683	6.53e-09	1.61e-07
TTC7A	-0.227	-0.682	7.85e-15	6.27e-13
TNNC1	-0.227	-0.682	3.18e-07	5.47e-06
TMEM141	-0.227	-0.682	1.65e-10	5.69e-09
P2RY1	-0.225	-0.678	1.88e-09	5.27e-08
CX3CR1	-0.225	-0.677	0.002	0.008
CYP4F12	-0.225	-0.676	2.96e-05	0.0003
KCNJ2	-0.225	-0.676	0.0009	0.006
PRKAR2A	-0.225	-0.676	9.75e-15	7.63e-13
TWF2	-0.224	-0.674	5.34e-10	1.66e-08
SCAMP2	-0.224	-0.674	1.38e-13	8.58e-12
PWWP2B	-0.224	-0.673	1.99e-12	9.92e-11
COMMD1	-0.223	-0.672	9.07e-09	2.15e-07
PGAP3	-0.223	-0.671	2.15e-09	5.98e-08
ID4	-0.223	-0.671	5.69e-05	0.0006
CIB2	-0.223	-0.671	8.92e-08	1.73e-06
ABHD17A	-0.223	-0.67	6.04e-07	9.77e-06
SCARA3	-0.223	-0.67	1.57e-05	0.0002
PTGER2	-0.222	-0.669	0.0006	0.004
PLEKHA6	-0.221	-0.667	2.66e-09	7.12e-08
PPIL6	-0.221	-0.666	2.54e-08	5.47e-07
CARHSP1	-0.221	-0.666	7.68e-15	6.16e-13
CERS4	-0.22	-0.663	2.95e-08	6.25e-07
MYLPF	-0.22	-0.663	5.34e-05	0.0005
CAPN3	-0.219	-0.66	1.14e-07	2.15e-06
SHISA5	-0.219	-0.66	1.84e-07	3.33e-06
PLEKHF1	-0.219	-0.66	2.46e-07	4.31e-06
WDR93	-0.219	-0.66	5.74e-08	1.15e-06
CCDC12	-0.219	-0.659	1.18e-11	5.14e-10
ENDOD1	-0.219	-0.658	1.8e-09	5.08e-08
MAP1A	-0.219	-0.658	9.44e-09	2.23e-07
ACYP2	-0.219	-0.658	2.44e-08	5.27e-07
TEX264	-0.218	-0.657	3.34e-08	7.02e-07
F2RL1	-0.218	-0.657	4.66e-07	7.73e-06
PMM1	-0.218	-0.655	2.94e-09	7.79e-08
DOLK	-0.218	-0.655	8.94e-07	1.39e-05
PIGV	-0.218	-0.655	6.17e-08	1.23e-06
MAPKAPK3	-0.217	-0.654	6.78e-10	2.06e-08
SAT2	-0.217	-0.653	4.96e-06	6.42e-05
CRY2	-0.216	-0.651	1.52e-09	4.32e-08
ANAPC15	-0.216	-0.651	1.06e-06	1.62e-05
KRT76	-0.216	-0.649	2.32e-07	4.11e-06
ILVBL	-0.216	-0.649	4.57e-08	9.37e-07
HPSE	-0.215	-0.648	1.09e-05	0.0001
USP2	-0.215	-0.647	2.62e-11	1.07e-09
EIF3L	-0.215	-0.646	9.25e-07	1.43e-05
COQ6	-0.215	-0.646	2.6e-07	4.55e-06
ARF6	-0.215	-0.646	4.09e-09	1.05e-07
SAMD9	-0.215	-0.646	0.0002	0.002
IFNLR1	-0.214	-0.645	1.78e-06	2.58e-05
HOMER2	-0.214	-0.644	1.91e-09	5.35e-08
LRRC73	-0.214	-0.644	7.79e-07	1.23e-05
EML3	-0.214	-0.643	3e-13	1.77e-11
CPEB4	-0.214	-0.643	1.17e-08	2.71e-07
EDEM1	-0.214	-0.643	3.75e-09	9.72e-08
ACAA1	-0.214	-0.643	1.24e-11	5.38e-10
RPL29	-0.213	-0.642	1.89e-05	0.0002
ATP6V1G1	-0.213	-0.642	6.38e-11	2.4e-09
WDTC1	-0.213	-0.641	4.48e-11	1.75e-09
DENND2D	-0.212	-0.639	0.0005	0.003
MSRB1	-0.212	-0.637	4.05e-05	0.0004
CCDC89	-0.211	-0.635	0.0002	0.002
EPHA1	-0.211	-0.635	6.26e-09	1.55e-07
DPYD	-0.211	-0.635	1.56e-06	2.29e-05
WNT9A	-0.211	-0.635	4.16e-10	1.31e-08
ZNF677	-0.211	-0.634	1.86e-06	2.68e-05
CGNL1	-0.211	-0.634	5.77e-05	0.0006
GRK6	-0.21	-0.633	3.98e-10	1.26e-08
NPRL2	-0.21	-0.632	2.02e-10	6.85e-09
DUSP18	-0.21	-0.631	5.01e-12	2.32e-10
PLK3	-0.209	-0.63	6.55e-10	2e-08
MIEF2	-0.209	-0.63	2.08e-09	5.79e-08
SLC16A11	-0.209	-0.629	6.36e-09	1.58e-07
EFNA5	-0.209	-0.629	1.81e-05	0.0002
FOXN3	-0.209	-0.629	3.05e-13	1.79e-11
CDKN2D	-0.209	-0.628	7.77e-07	1.23e-05
ERN2	-0.209	-0.628	3.72e-06	4.97e-05
ZFP36L1	-0.209	-0.628	2.18e-10	7.3e-09
CIDEB	-0.208	-0.627	1.26e-05	0.0001
IK	-0.208	-0.627	8.89e-07	1.39e-05
A4GALT	-0.208	-0.625	2.87e-06	3.95e-05
THRB	-0.208	-0.625	5.82e-05	0.0006
XYLT1	-0.208	-0.625	2.84e-08	6.04e-07
CD82	-0.208	-0.624	1.21e-09	3.5e-08
GUCY2C	-0.207	-0.624	8.37e-09	2e-07
DOCK9	-0.207	-0.624	1.43e-10	4.98e-09
HS3ST3A1	-0.207	-0.623	8e-05	0.0007
LTC4S	-0.207	-0.623	5.51e-07	8.99e-06
RNPEPL1	-0.207	-0.623	7.63e-09	1.86e-07
SARAF	-0.207	-0.622	9.81e-10	2.89e-08
FGGY	-0.206	-0.621	1.14e-09	3.32e-08
PHACTR2	-0.206	-0.62	8.5e-10	2.54e-08
PTPRU	-0.206	-0.62	1.54e-07	2.83e-06
DCTN3	-0.206	-0.619	8.14e-08	1.59e-06
FAM98C	-0.205	-0.617	4.31e-09	1.11e-07
GSTO2	-0.205	-0.616	1.75e-05	0.0002
IL4R	-0.205	-0.616	1.39e-05	0.0002
PPP1R3E	-0.204	-0.615	1.23e-08	2.83e-07
PPM1M	-0.204	-0.614	6.49e-06	8.18e-05
LMTK3	-0.204	-0.614	7.38e-08	1.45e-06
TTC32	-0.204	-0.614	5.16e-05	0.0005
TOM1L2	-0.204	-0.613	2.14e-10	7.18e-09
SF3B5	-0.203	-0.612	3e-05	0.0003
CFAP44	-0.203	-0.612	0.003	0.012
TPT1	-0.203	-0.611	3.11e-13	1.82e-11
NEFM	-0.203	-0.61	1.58e-06	2.33e-05
SMDT1	-0.203	-0.61	1.42e-05	0.0002
MTSS1	-0.202	-0.609	4.67e-08	9.54e-07
HHATL	-0.202	-0.609	1.8e-08	3.99e-07
DNAJB13	-0.202	-0.608	5.72e-07	9.31e-06
MYCBP2	-0.202	-0.608	3.14e-08	6.64e-07
GIPR	-0.202	-0.607	7.75e-10	2.33e-08
TRADD	-0.201	-0.606	4.96e-10	1.55e-08
TOLLIP	-0.201	-0.606	7.73e-16	7.51e-14
BTC	-0.201	-0.605	0.001	0.008
CRYBG3	-0.201	-0.605	1.69e-06	2.46e-05
MIF4GD	-0.201	-0.605	1.14e-08	2.66e-07
LRTOMT	-0.201	-0.604	9.34e-12	4.12e-10
INHBB	-0.201	-0.604	0.0009	0.006
MTF1	-0.201	-0.604	1.35e-12	7.01e-11
CYB561D2	-0.2	-0.603	7.9e-10	2.37e-08
PCDHGC5	-0.2	-0.602	3.36e-08	7.04e-07
RABGGTA	-0.2	-0.602	1.44e-05	0.0002
AXIN2	-0.2	-0.602	5.05e-07	8.32e-06
ZNF542P	-0.2	-0.602	6.66e-08	1.32e-06
SLC22A18	-0.2	-0.601	4.89e-09	1.24e-07
UNC93B1	-0.2	-0.601	6.73e-09	1.66e-07
CCL17	-0.2	-0.601	7.29e-06	9.06e-05
ST6GALNAC4	-0.199	-0.6	1.05e-08	2.46e-07
MTMR14	-0.199	-0.599	1.24e-10	4.4e-09
CORO1B	-0.199	-0.599	3.18e-09	8.35e-08
FBXO2	-0.199	-0.599	1.7e-05	0.0002
SH3BGRL3	-0.199	-0.598	3.15e-06	4.29e-05
PCK2	-0.199	-0.598	1.65e-05	0.0002
CYSLTR1	-0.199	-0.598	4.13e-07	6.93e-06
NAGA	-0.198	-0.597	9.6e-08	1.84e-06
MRPL41	-0.198	-0.596	6.97e-09	1.71e-07
FOXP1	-0.198	-0.596	3.08e-09	8.1e-08
IFT88	-0.198	-0.596	0.003	0.012
RILP	-0.198	-0.596	7.36e-07	1.17e-05
ALAS1	-0.198	-0.595	0.0005	0.003
GM2A	-0.198	-0.595	3.95e-05	0.0004
PCDHGB6	-0.198	-0.595	1.27e-06	1.92e-05
ARPC4	-0.198	-0.595	4.27e-09	1.1e-07
CMIP	-0.197	-0.591	2.92e-09	7.76e-08
CDK2AP2	-0.197	-0.591	1.4e-06	2.09e-05
SFMBT1	-0.196	-0.591	2.08e-06	2.97e-05
ALDOC	-0.196	-0.591	7.31e-06	9.07e-05
RABEP2	-0.196	-0.591	3.51e-06	4.71e-05
PRADC1	-0.196	-0.59	1.73e-08	3.85e-07
TEF	-0.196	-0.59	1.49e-11	6.38e-10
SNX18	-0.196	-0.589	9.09e-08	1.76e-06
CPEB3	-0.196	-0.589	1.51e-11	6.47e-10
UBXN11	-0.196	-0.589	7.86e-09	1.9e-07
RPL27A	-0.195	-0.587	0.0002	0.002
PMVK	-0.195	-0.587	8.61e-08	1.68e-06
TRPT1	-0.195	-0.586	4.62e-08	9.45e-07
MBNL3	-0.194	-0.585	1.05e-08	2.47e-07
CCDC13	-0.194	-0.585	1.17e-07	2.22e-06
CDK5R1	-0.194	-0.583	4.93e-05	0.0005
ZNF471	-0.194	-0.583	1.68e-12	8.6e-11
MDFIC	-0.194	-0.583	6.97e-08	1.38e-06
RORA	-0.193	-0.581	9.36e-10	2.77e-08
MKNK2	-0.193	-0.58	4.57e-09	1.17e-07
DCAF11	-0.193	-0.58	1.86e-10	6.36e-09
MRPL54	-0.193	-0.58	0.0002	0.002
TMEM63C	-0.193	-0.58	8.35e-07	1.31e-05
ARRDC1	-0.193	-0.58	1.32e-12	6.89e-11
SGSM3	-0.192	-0.578	9.47e-10	2.8e-08
SLFN13	-0.192	-0.577	3.98e-05	0.0004
SCRN2	-0.192	-0.577	1.16e-10	4.13e-09
RPS6KA1	-0.192	-0.577	1.37e-05	0.0002
HIPK1	-0.192	-0.577	7.01e-11	2.61e-09
DEDD2	-0.191	-0.576	7.21e-06	8.98e-05
GGT7	-0.191	-0.576	2.04e-08	4.48e-07
PFKFB2	-0.191	-0.575	5.22e-09	1.31e-07
SLC23A1	-0.191	-0.575	1.52e-06	2.25e-05
DNAJC4	-0.191	-0.575	4.63e-09	1.18e-07
KIAA2012	-0.191	-0.574	4.36e-05	0.0004
SMIM4	-0.191	-0.574	1.34e-09	3.85e-08
RASSF7	-0.191	-0.574	1.19e-09	3.45e-08
FIG4	-0.191	-0.574	3.19e-05	0.0003
TMEM59	-0.191	-0.573	6.85e-12	3.1e-10
TCEAL3	-0.19	-0.573	0.0005	0.003
TSGA10	-0.19	-0.573	6.93e-06	8.68e-05
NDUFB1	-0.19	-0.572	2.2e-09	6.08e-08
MFSD6L	-0.19	-0.572	7.3e-05	0.0007
INO80C	-0.19	-0.572	1e-10	3.65e-09
EMC3	-0.19	-0.571	2.26e-13	1.35e-11
BRK1	-0.19	-0.571	3.45e-08	7.22e-07
ME3	-0.19	-0.57	2.2e-05	0.0002
ZNF211	-0.189	-0.569	5.45e-06	6.99e-05
NPBWR1	-0.189	-0.569	0.0001	0.001
TBC1D10A	-0.189	-0.567	5.17e-10	1.61e-08
MLYCD	-0.189	-0.567	1.81e-11	7.68e-10
DZANK1	-0.188	-0.567	0.0001	0.0009
TMEM9B	-0.188	-0.566	5.71e-08	1.15e-06
FXYD1	-0.188	-0.566	3.15e-06	4.29e-05
IMPDH1	-0.187	-0.564	3.96e-06	5.25e-05
ZBTB7B	-0.187	-0.564	3.01e-11	1.22e-09
PSAPL1	-0.187	-0.564	0.002	0.01
RAPGEF3	-0.187	-0.563	1.09e-06	1.66e-05
NICN1	-0.187	-0.562	2.32e-05	0.0003
THBD	-0.187	-0.561	5.26e-05	0.0005
MED16	-0.186	-0.561	1.69e-08	3.76e-07
NUDT22	-0.186	-0.56	8.79e-09	2.09e-07
TADA2B	-0.186	-0.56	1.18e-07	2.23e-06
TTLL9	-0.186	-0.56	1.64e-07	2.99e-06
CHMP1A	-0.186	-0.56	6.26e-09	1.55e-07
BEST2	-0.186	-0.56	3.1e-05	0.0003
TNK2	-0.186	-0.559	2.14e-10	7.18e-09
CCDC126	-0.185	-0.558	8.41e-08	1.64e-06
TSLP	-0.185	-0.557	4.62e-05	0.0005
CEMIP	-0.185	-0.556	0.001	0.006
TSPAN5	-0.185	-0.556	6.46e-08	1.28e-06
MT1G	-0.184	-0.555	1.47e-07	2.71e-06
SH3GL3	-0.184	-0.554	1.07e-06	1.63e-05
FOXO4	-0.184	-0.553	2.62e-09	7.04e-08
ZC4H2	-0.184	-0.553	1.09e-06	1.66e-05
PHF7	-0.183	-0.552	2.21e-11	9.21e-10
ANKRD36C	-0.183	-0.551	8.51e-06	0.0001
LAMB4	-0.183	-0.551	9.88e-06	0.0001
REN	-0.183	-0.551	4.24e-07	7.11e-06
PAFAH2	-0.183	-0.55	1.35e-08	3.07e-07
GOLT1A	-0.183	-0.549	2.83e-06	3.91e-05
PNPLA2	-0.182	-0.549	6.85e-10	2.08e-08
KLF6	-0.182	-0.548	6.01e-09	1.49e-07
LTB4R2	-0.182	-0.548	4.71e-07	7.78e-06
SVOPL	-0.182	-0.547	3.64e-05	0.0004
SNX21	-0.182	-0.547	4.06e-07	6.83e-06
EIF2B2	-0.182	-0.547	1.74e-05	0.0002
GLYCTK	-0.182	-0.547	5.24e-05	0.0005
SMTNL2	-0.182	-0.546	3.82e-07	6.47e-06
CBR3	-0.182	-0.546	0.0003	0.002
SPRYD3	-0.181	-0.546	1.59e-10	5.5e-09
ASAP3	-0.181	-0.545	4.06e-07	6.83e-06
PPP1R32	-0.181	-0.544	3.15e-06	4.29e-05
ZNF821	-0.181	-0.544	6.02e-08	1.21e-06
SIAE	-0.181	-0.544	5.37e-09	1.35e-07
ZNF528	-0.18	-0.543	2.59e-05	0.0003
FLII	-0.18	-0.543	1.07e-08	2.51e-07
FHL1	-0.18	-0.543	0.0009	0.005
SORBS3	-0.18	-0.542	4.81e-09	1.22e-07
GSTK1	-0.18	-0.542	4.38e-05	0.0004
PPP3CC	-0.18	-0.542	7.59e-07	1.2e-05
SCAND1	-0.18	-0.542	2.27e-05	0.0002
MT1F	-0.18	-0.541	0.0002	0.002
TECPR1	-0.179	-0.539	1.73e-07	3.14e-06
ALAD	-0.178	-0.537	1.06e-08	2.48e-07
CPNE8	-0.178	-0.537	1.9e-05	0.0002
ATG16L2	-0.178	-0.536	1.28e-05	0.0001
RHOF	-0.178	-0.535	1.76e-07	3.18e-06
ZNF608	-0.178	-0.535	5.46e-06	7.01e-05
CAND2	-0.178	-0.534	6.5e-09	1.61e-07
TBC1D9	-0.177	-0.534	5.09e-06	6.57e-05
GYPC	-0.177	-0.534	0.0003	0.003
RPP25	-0.177	-0.533	1.46e-07	2.69e-06
PEG3	-0.177	-0.532	0.0005	0.004
UPP1	-0.177	-0.531	0.0005	0.003
NPR3	-0.176	-0.531	1.31e-05	0.0002
BBS9	-0.176	-0.53	3.71e-06	4.95e-05
DALRD3	-0.176	-0.53	4.05e-06	5.35e-05
CFAP69	-0.176	-0.53	0.0004	0.003
ADAMTSL5	-0.176	-0.53	2.29e-08	4.98e-07
SERPINB8	-0.176	-0.529	1.68e-05	0.0002
STK24	-0.176	-0.529	4.5e-16	4.59e-14
ALKBH7	-0.176	-0.529	1.03e-08	2.43e-07
STK38	-0.176	-0.528	1.55e-10	5.38e-09
CSRNP1	-0.176	-0.528	3.25e-05	0.0003
STK39	-0.175	-0.528	0.0007	0.004
ANKRD18A	-0.175	-0.528	0.002	0.009
GMIP	-0.175	-0.527	0.0002	0.002
GADD45B	-0.175	-0.527	1.31e-06	1.96e-05
TMBIM6	-0.175	-0.527	6.36e-10	1.95e-08
KIF19	-0.175	-0.527	5.36e-07	8.78e-06
CNTD1	-0.175	-0.526	7.16e-08	1.41e-06
ZBTB4	-0.175	-0.526	4.62e-07	7.66e-06
KLK1	-0.175	-0.526	6.72e-05	0.0006
CNN2	-0.175	-0.526	8.65e-06	0.0001
PPARD	-0.174	-0.525	5.1e-10	1.59e-08
UBAP1	-0.174	-0.523	2.33e-07	4.13e-06
ACOX3	-0.174	-0.523	7.23e-06	9e-05
AKAP6	-0.174	-0.523	4.44e-07	7.4e-06
ABHD5	-0.173	-0.522	1.32e-06	1.98e-05
NAAA	-0.173	-0.522	3.03e-06	4.14e-05
GSN	-0.173	-0.522	1.75e-12	8.93e-11
WWP2	-0.173	-0.522	6.77e-10	2.06e-08
MAPK14	-0.173	-0.522	3.43e-10	1.1e-08
UBALD2	-0.173	-0.521	8.09e-09	1.95e-07
SIK3	-0.173	-0.52	7.13e-10	2.16e-08
ZNF415	-0.173	-0.52	0.0004	0.003
RGCC	-0.173	-0.52	3.93e-07	6.64e-06
APEH	-0.172	-0.519	2.25e-08	4.91e-07
KCNK7	-0.172	-0.519	3.55e-06	4.76e-05
PGLS	-0.172	-0.518	2.01e-05	0.0002
TCF25	-0.172	-0.518	7.97e-07	1.26e-05
ACADS	-0.172	-0.518	1.61e-06	2.36e-05
LRCH4	-0.172	-0.518	1.96e-06	2.81e-05
HEMK1	-0.172	-0.517	1.31e-08	2.99e-07
DHRS12	-0.172	-0.517	7.71e-09	1.87e-07
USP51	-0.171	-0.515	3.22e-05	0.0003
GSTM3	-0.171	-0.515	0.0007	0.005
TRIOBP	-0.171	-0.514	2.39e-09	6.52e-08
PMFBP1	-0.171	-0.514	3.2e-06	4.34e-05
TEPP	-0.171	-0.514	1.14e-05	0.0001
MVD	-0.171	-0.513	6.02e-08	1.21e-06
RNF123	-0.17	-0.513	6.13e-05	0.0006
DHDDS	-0.169	-0.51	7.86e-09	1.9e-07
PITPNA	-0.169	-0.509	2.83e-08	6.02e-07
ZNF106	-0.169	-0.508	4.23e-06	5.57e-05
XPA	-0.169	-0.508	2.35e-08	5.1e-07
ZFYVE1	-0.168	-0.507	6.48e-08	1.29e-06
USP19	-0.168	-0.506	2.77e-08	5.91e-07
FOLR1	-0.168	-0.505	0.011	0.022
FBXL8	-0.168	-0.505	2.27e-06	3.21e-05
ACBD5	-0.167	-0.504	6.63e-05	0.0006
TSC22D4	-0.167	-0.504	5.16e-08	1.05e-06
PER3	-0.167	-0.504	6.92e-07	1.11e-05
PRR7	-0.167	-0.503	1.52e-06	2.24e-05
NUDT7	-0.167	-0.503	1.66e-05	0.0002
TSC22D3	-0.167	-0.503	1.01e-05	0.0001
DUS2	-0.167	-0.503	3.87e-05	0.0004
GFOD1	-0.167	-0.502	1.28e-05	0.0001
CDC42	-0.167	-0.501	2.11e-08	4.62e-07
RPLP2	-0.167	-0.501	4.74e-07	7.83e-06
PLIN5	-0.166	-0.501	2.01e-06	2.87e-05

## Sheet: Table S4
Supplementary Table S4. Genes (n=176) that were upregulated in all 4 bulk RNA-seq datasets in meta-analysis and in cell line data
Gene	combined_logFC_4_rnaseq	combined_P_4_rnaseq	combined_FDR_4_rnaseq	log2FC_cell_line_all_NPC	P_cell_line_all_NPC	FDR_cell_line_all_NPC	log2FC_cell_line_EBV+_NPC	P_cell_line_EBV+_NPC	FDR_cell_line_EBV+_NPC
ABCA3	2.023	3.26e-16	3.46e-14	8.13935	0.000151	0.00568659	9.29679	4.15e-05	0.00108125
ABCC1	0.536	2.66e-05	0.0003	1.26307	0.0154785	0.129609	1.62254	0.00277001	0.0318665
ABCC9	0.299	0.005	0.012	8.01985	0.00323124	0.0481004	7.22737	0.00316312	0.0350464
ABRACL	1.823	7.79e-09	1.89e-07	1.82277	0.00129988	0.0261469	2.03987	0.00292204	0.0330546
ACVR1C	1.113	7.53e-07	1.19e-05	5.31091	4.15e-06	0.000316	4.96685	5.92e-09	5.03e-07
ADAM22	1	1e-18	1.75e-16	6.56548	1.74e-05	0.00105	7.12219	1.78e-23	2.87e-20
ADAM23	2.137	6.32e-14	4.18e-12	7.62134	1.31e-07	1.86e-05	8.49245	1.31e-15	5.38e-13
ADAM8	0.586	1.92e-07	3.45e-06	3.24493	0.0326476	0.198597	3.81801	0.0297511	0.173456
AEBP2	0.444	1.59e-05	0.0002	1.28057	0.0165762	0.134932	1.52628	0.00392381	0.0414634
AKT1S1	0.327	7.02e-05	0.0007	1.25149	0.0455628	0.240228	1.68923	0.0362842	0.196704
ANKRD46	0.894	0.0002	0.002	1.27163	0.000238	0.00779289	1.26537	0.0156003	0.112231
ANXA4	0.97	3.72e-08	7.72e-07	1.02125	0.0156048	0.130417	1.21161	0.0334033	0.187369
AP3B2	0.774	4.67e-07	7.74e-06	5.48489	0.000608	0.0155707	5.95051	1.04e-07	6.29e-06
ARHGAP28	0.475	6.45e-05	0.0006	4.06424	0.00584967	0.07099	4.597	6.37e-07	3.18e-05
ARL14	1.985	4.22e-07	7.08e-06	3.75238	0.0399233	0.222637	4.61414	0.0312648	0.179788
ARNT2	2.196	8.93e-23	2.88e-20	4.03111	0.00515131	0.0653005	5.03769	1.75e-09	1.74e-07
ASB9	1.413	8.79e-10	2.62e-08	3.14173	0.0028066	0.0434171	3.19749	2.04e-14	6.11e-12
ATP2C1	1.455	8.88e-17	1.04e-14	1.40013	0.031903	0.196192	1.78354	0.021638	0.14054
BAMBI	0.997	0.0001	0.0009	7.33488	1.46e-06	0.000141	8.07213	3.68e-07	1.94e-05
BCL2L11	0.926	7.61e-15	6.12e-13	2.01289	0.00619367	0.0736549	2.59256	0.00129164	0.0181469
BTNL9	0.738	0.0002	0.002	6.74236	3.28e-05	0.00175	7.66458	4.89e-08	3.3e-06
CACNA2D1	2.558	9.11e-30	1.05e-26	9.91807	4.88e-13	3.69e-10	10.2968	6.68e-26	2.34e-22
CADM1	0.747	1.36e-06	2.04e-05	3.7584	0.0191079	0.146298	4.65741	1.79e-06	7.87e-05
CCL20	2.203	1.87e-10	6.38e-09	6.00275	0.0037492	0.0526385	7.18979	2.36e-05	0.000664069
CDK18	0.898	7.59e-09	1.85e-07	1.65699	0.0483525	0.247699	2.28117	0.000868462	0.0132462
CDON	1.115	3.63e-08	7.55e-07	2.32498	0.0219603	0.159426	3.15056	0.000272473	0.00529366
CEP70	0.487	1.39e-05	0.0002	1.59755	0.00139933	0.0275402	1.41411	0.0433212	0.220733
CERS6	0.544	0.0008	0.005	1.31184	0.002224	0.0373894	1.43849	0.0210486	0.137991
CHRNA6	1.83	2.19e-13	1.32e-11	8.42037	0.00504402	0.0644628	9.5924	0.000157626	0.00335322
CLEC7A	0.934	1.89e-11	7.98e-10	10.0703	1.51e-12	1.07e-09	10.9471	1.24e-34	2.6e-30
CLIP2	0.798	5.63e-08	1.13e-06	2.59643	0.00243591	0.0394373	3.29788	1.65e-07	9.65e-06
COL6A6	0.411	0.002	0.011	7.49742	0.0126826	0.114846	8.68557	0.000432213	0.00771813
COLCA2	1.033	0.001	0.006	23.0977	2.4e-14	2.1e-11	13.2535	7.58e-06	0.000252741
COLEC10	0.261	0.002	0.011	4.2712	0.00114227	0.0237846	4.95951	0.000212231	0.00430106
COLGALT2	0.473	0.0004	0.003	4.06091	0.0011097	0.0233955	4.46825	0.00763189	0.0670063
CSAD	0.554	1.03e-05	0.0001	2.08844	0.0255937	0.172927	2.16252	0.0468401	0.230988
CXCL10	4.031	2.57e-36	8.9e-33	6.68763	0.00086	0.0198205	7.86771	3.13e-07	1.67e-05
CYP4Z1	0.634	0.006	0.013	5.71924	0.0132804	0.118255	6.45898	0.00052711	0.00894651
DAPK2	0.29	0.005	0.013	2.66861	0.0167841	0.135769	3.12865	0.000796523	0.0123188
DLX5	1.223	9.02e-06	0.0001	10.172	0.000183	0.0065097	10.3356	0.00198351	0.0249189
DLX6	1.121	4.86e-10	1.52e-08	4.56197	0.000159	0.00591716	4.52648	0.000112502	0.00252334
DNASE2	0.339	2.22e-05	0.0002	1.78896	0.000108	0.0045	2.05459	0.00014222	0.00306898
DUSP10	0.873	5.15e-07	8.47e-06	1.78417	0.0256019	0.172929	1.50047	0.0235676	0.148618
DYNC1I1	0.581	6.03e-05	0.0006	5.43224	0.00231217	0.0382827	5.80473	2.58e-06	0.00010487
EGFL6	1.535	3.68e-07	6.26e-06	8.2683	0.000101	0.0043	8.96885	0.000105803	0.0023963
ELOVL7	1.495	3.89e-07	6.57e-06	2.7046	0.000576	0.0150294	3.11704	1.23e-06	5.68e-05
ERC2	1.115	3.81e-07	6.46e-06	7.50036	0.000327	0.00982715	8.37796	2.27e-11	3.5e-09
FAM222A	1.229	2.02e-11	8.45e-10	3.57462	0.0170573	0.136952	4.66729	0.00118428	0.0168411
FBRSL1	0.368	2.18e-07	3.89e-06	1.28223	0.00212747	0.0362946	1.43826	0.0185287	0.127142
FBXW8	0.313	0.0001	0.001	1.11025	0.000845	0.0195768	1.19338	0.0290773	0.170807
FOXN1	1.07	0.002	0.009	6.56006	0.00165237	0.0309038	6.56674	0.000862779	0.0131787
FOXP4	0.536	5.81e-08	1.17e-06	0.682203	0.0398398	0.222512	0.757472	0.024509	0.152346
FOXQ1	1.01	0.001	0.008	4.95009	0.00158416	0.0299664	4.43033	0.000327579	0.00614189
FRAS1	1.313	2.83e-09	7.56e-08	3.76482	2.06e-05	0.00119	4.19636	1.97e-05	0.000568748
FRK	0.63	0.0001	0.001	4.11213	4.81e-07	5.76e-05	4.21113	1.99e-05	0.000571286
FRY	0.48	0.0006	0.004	3.34545	0.00835789	0.0884015	4.35881	6.27e-08	4.1e-06
FTH1	1.03	4.19e-09	1.08e-07	1.60752	5.3e-06	0.000386	1.74804	3.45e-06	0.000130608
FXYD6	0.805	1.28e-07	2.39e-06	7.01926	0.00124074	0.0252823	7.30759	4.17e-05	0.00108307
FZD7	2.42	6.57e-10	2.01e-08	3.57078	0.000618	0.0156898	4.20312	5.35e-05	0.00134593
GAD1	2.29	7.47e-18	1.08e-15	4.20492	2.87e-08	5.1e-06	4.81804	1.17e-08	9.16e-07
GADD45G	0.421	0.004	0.012	6.62363	0.000852	0.0197022	7.78615	6.06e-05	0.00149574
GATA6	1.193	2.81e-13	1.66e-11	1.93534	0.023511	0.165598	2.12508	0.0426467	0.218995
GLDN	0.262	0.015	0.027	7.72332	1.44e-06	0.00014	7.23009	1.2e-05	0.000376152
GLS2	0.898	8.37e-09	2e-07	4.55933	0.000467	0.0128068	5.27557	7.09e-14	1.96e-11
GPNMB	0.948	0.018	0.031	8.17649	1.38e-05	0.000867	6.22268	0.00155832	0.0208087
GPRC5B	0.611	0.0002	0.001	4.81569	0.00148169	0.0287472	5.68426	0.000199277	0.00409423
GRIN2A	1.128	7.53e-07	1.19e-05	9.10716	0.00716746	0.0811806	10.3135	5.08e-09	4.36e-07
GSE1	0.42	0.001	0.008	1.91643	0.00617215	0.0735188	2.33434	0.00554183	0.0532592
GTF3C3	0.88	3.71e-15	3.18e-13	0.996992	0.000742	0.017773	1.1305	0.00595876	0.0560113
HECTD4	0.135	0.025	0.041	0.975276	0.0242633	0.168478	1.16552	0.0382826	0.203806
HNF4G	0.586	0.002	0.012	4.36851	0.00723579	0.0816589	5.07825	0.0155036	0.111841
HS3ST4	2.32	2.13e-12	1.06e-10	22.35	6.13e-10	1.89e-07	10.8309	5.3e-06	0.000183247
HS6ST1	0.552	1.55e-05	0.0002	1.65157	0.0196831	0.148463	1.71407	0.0282515	0.167406
ICAM4	1.077	4.83e-06	6.27e-05	9.00643	0.00143918	0.0281475	9.2302	0.000803615	0.0124012
ICOSLG	0.505	5.54e-06	7.1e-05	6.54181	0.00123194	0.0251547	5.26634	0.00171922	0.0223744
ID2	1.139	1.6e-06	2.35e-05	5.88313	1.01e-07	1.51e-05	6.4798	2.13e-09	2.06e-07
IFIH1	1.172	2.48e-16	2.75e-14	2.14704	0.00111756	0.0234709	2.56371	0.000209722	0.00426299
INSM1	2.469	1.03e-13	6.6e-12	24.3275	6.13e-10	1.89e-07	12.8731	1.47e-05	0.000442129
IQCB1	0.619	2.64e-05	0.0003	1.46321	0.00171349	0.0314876	1.35233	0.0406625	0.21207
JPH1	0.794	4.42e-05	0.0004	1.68676	0.0446739	0.237764	2.06034	0.000340993	0.00635935
KCNS3	1.473	3.7e-07	6.29e-06	3.02017	0.00622912	0.0739961	2.98565	0.0132272	0.100111
KIT	1.968	3.36e-08	7.05e-07	6.27582	0.00267717	0.0420913	5.02988	0.02004	0.13378
KITLG	1.311	3.45e-12	1.65e-10	1.99893	0.0247624	0.169825	2.49294	0.0416458	0.215117
KLF11	0.747	5.24e-09	1.32e-07	2.08228	0.00167891	0.0311315	2.46199	1.25e-05	0.000384894
KLRG2	2.286	1.39e-18	2.34e-16	4.15719	0.00186287	0.0332297	4.92791	4.72e-08	3.21e-06
KRT2	0.851	0.001	0.007	4.08656	0.0411527	NA	8.59555	0.00152252	0.0205307
L3MBTL4	1.173	3.1e-13	1.81e-11	9.79719	9.8e-05	0.0042	10.4925	8.57e-14	2.28e-11
LAMP3	1.232	7.25e-07	1.15e-05	2.73727	0.00698797	0.0800165	2.64654	1.23e-05	0.000381393
LGALS9	0.815	3.96e-06	5.24e-05	8.81642	2.24e-05	0.00129	9.92045	5.35e-09	4.57e-07
LRRCC1	0.866	2.02e-05	0.0002	1.57634	0.00436619	0.058897	1.84198	0.0157386	0.112784
LSAMP	1.091	2.95e-08	6.24e-07	7.29817	0.00329443	0.0485956	8.49938	2.16e-06	9.17e-05
LTBP1	1.21	5.8e-13	3.25e-11	4.13504	3.56e-05	0.00187	4.87641	1.29e-08	9.92e-07
LUZP2	0.509	0.01	0.02	8.31318	5.1e-06	0.000374	7.72892	0.000202527	0.00414762
MARCO	1.489	8.92e-07	1.39e-05	7.89707	0.00144	0.0281	8.95795	2.43e-05	0.00068076
MED13L	0.482	2.46e-05	0.0003	0.783841	0.0215596	0.157684	0.891809	0.00658005	0.0602875
MERTK	0.594	0.0002	0.001	3.13827	0.0399701	0.222729	3.36027	0.0267059	0.161387
MYB	0.772	2.23e-05	0.0002	6.26591	3.32e-06	0.000274	7.14771	9.53e-10	1.01e-07
MYO3B	0.711	7.02e-07	1.12e-05	9.91034	1.43e-07	1.98e-05	9.80144	7.33e-06	0.000245214
NCALD	0.662	2.45e-05	0.0003	4.86958	0.000787	0.0185645	5.62673	1.99e-06	8.57e-05
NEB	0.415	0.001	0.007	3.88494	0.0118453	0.10962	3.66591	0.0227218	0.144893
NEURL3	0.601	0.0003	0.003	6.83847	3.39e-05	0.0018	7.60599	0.000106357	0.00240626
NFE2L3	2.213	2.66e-19	5.25e-17	2.3445	0.0148211	0.126567	2.94099	9.9e-05	0.00226181
NIPSNAP1	0.572	5.1e-09	1.28e-07	1.18635	0.00687259	0.0792338	1.35657	0.0340518	0.189395
NPL	1.654	1.42e-13	8.84e-12	2.61739	0.0334737	0.201606	3.15748	1.03e-06	4.92e-05
NPNT	1.083	1.41e-05	0.0002	5.44426	0.000153	0.00574417	6.30882	4.2e-07	2.18e-05
NRCAM	0.587	0.001	0.008	5.53497	0.00017	0.006159	6.35122	1.03e-05	0.000329537
NRXN1	1.435	1.39e-11	6.01e-10	6.64146	0.0111953	0.105841	11.7274	3.93e-06	0.00014485
NT5DC1	0.912	2.32e-09	6.33e-08	1.104	0.0419992	0.229245	1.465	0.0373536	0.20052
NTRK2	1.512	1.47e-10	5.11e-09	5.2173	0.0161828	0.133434	6.05401	0.00734987	0.0652639
OLFM1	1.417	2.97e-12	1.44e-10	5.33981	0.00446804	0.0599169	6.36988	0.000987309	0.0145833
OLR1	0.757	1.16e-05	0.0001	2.99818	0.00309062	0.0466065	2.94404	0.0250266	0.154555
PAMR1	0.408	0.018	0.032	4.90715	0.00665009	0.0773608	5.6646	0.00624143	0.0579172
PAQR6	1.227	2.72e-10	8.87e-09	1.78371	0.00433601	0.0586298	2.09829	0.000902555	0.0136082
PARM1	1.857	1.48e-16	1.7e-14	11.4553	2.11e-06	0.000188	12.464	1.92e-17	1.04e-14
PBX1	0.722	2.59e-06	3.61e-05	2.85705	0.00748213	0.0831116	2.5151	0.00533568	0.0520267
PGAP1	1.234	5.72e-09	1.43e-07	1.27924	0.00811192	0.0869662	1.41141	0.0194757	0.131494
PGRMC1	0.819	7.41e-06	9.17e-05	0.916735	0.0465946	0.242724	1.32908	3.49e-05	0.000935443
PIM3	0.369	0.004	0.012	1.6091	0.00524832	0.0660918	2.1086	0.000228844	0.00455479
PIPOX	0.796	6.58e-07	1.06e-05	3.84801	0.00288523	0.0443209	2.54854	0.00719727	0.0643712
PKDCC	2.325	8.58e-17	1.01e-14	4.94061	0.0151327	0.128035	6.08435	7.99e-09	6.51e-07
PLA2G4C	1.295	5.3e-17	6.58e-15	3.59786	0.00217946	0.0368373	4.15023	0.00191567	0.0242991
PRIMA1	0.949	0.003	0.012	4.99228	0.0267962	0.177172	5.8544	0.0294698	0.172438
PRKAR2B	1.463	2.42e-07	4.25e-06	9.65891	8.76e-06	0.0006	10.7314	2.37e-08	1.72e-06
PROX1	1.296	5.35e-14	3.61e-12	6.25889	0.00777623	0.085084	7.40372	7.8e-06	0.000259359
PRRX1	2.389	8.65e-18	1.23e-15	13.9889	2.19e-06	0.000193	14.8533	8.34e-19	6.74e-16
PSPH	0.916	1.74e-10	5.98e-09	0.964702	0.00239701	0.0390965	0.888848	0.00719598	0.0643712
PTGS2	2.515	8.91e-18	1.26e-15	3.89206	0.00144931	0.0282698	1.98296	0.036115	0.19609
PTH2R	0.91	6.53e-05	0.0006	8.69253	0.000472	0.0129161	9.65556	4.77e-05	0.00121697
RAB3IP	0.21	0.012	0.022	1.78906	0.00962231	0.0957642	2.06942	1.28e-09	1.33e-07
RAPGEF5	0.644	6.32e-07	1.02e-05	2.50253	3.43e-06	0.00028	2.45797	0.00112755	0.0161778
RASGEF1B	0.325	0.0001	0.001	4.27386	0.0312099	0.193724	5.2036	0.00937733	0.0774159
RASSF6	1.227	8.23e-06	0.0001	3.6606	0.00817742	0.0873308	4.38149	0.0160187	0.114245
RCAN2	0.622	0.002	0.012	5.25834	0.0133765	0.118821	6.12122	0.0232132	0.147267
RGS16	0.793	2.64e-10	8.63e-09	4.73444	0.000323	0.00974557	5.53646	1.23e-06	5.68e-05
RMI2	1.354	2.3e-09	6.31e-08	1.54666	0.033911	0.203067	1.79888	0.00380491	0.040492
RSAD2	2.121	1.1e-12	5.83e-11	4.49041	0.00309	0.0466	2.29302	0.0440752	0.222917
RTN4RL1	1.198	8.33e-09	2e-07	3.68754	0.0238496	0.166909	4.52171	0.00142975	0.0196152
SAMD12	0.528	2.43e-05	0.0003	3.57067	2.64e-06	0.000225	3.83683	2.56e-10	3.11e-08
SEMA3D	0.82	3.6e-06	4.82e-05	5.2318	0.00187993	0.0334333	4.82257	0.0287956	0.169531
SEMA6A	0.79	1.67e-09	4.73e-08	5.2565	0.00468262	0.0614576	6.39459	4.51e-11	6.4e-09
SERPINI1	0.535	0.001	0.007	3.25961	0.00461574	0.0612374	3.54962	0.0113084	0.0890856
SLC28A3	1.332	1.19e-10	4.24e-09	7.91021	0.000141	0.00544	8.94131	8.13e-07	3.97e-05
SLCO5A1	1.472	2.86e-16	3.1e-14	6.17401	0.00081	0.0189853	6.88255	4.7e-06	0.000167933
SNCAIP	0.516	0.002	0.012	6.36699	1.28e-07	1.85e-05	5.70397	8.41e-05	0.00198039
SPP1	1.889	5.87e-10	1.81e-08	9.04529	0.000259	0.00832178	9.66027	0.00612044	0.0571983
SPSB4	0.985	9.29e-06	0.0001	7.42467	0.00369566	0.052183	8.43375	3.05e-05	0.000834248
STAR	2.398	1.84e-16	2.1e-14	5.79147	0.00812071	0.0869662	6.8544	0.00160506	0.0213243
STAT3	0.247	0.0002	0.002	0.761889	0.0419589	0.229204	1.04924	0.0222692	0.143092
SV2C	0.312	0.003	0.012	4.05119	0.000426	0.011892	4.38414	0.00170381	0.0222426
SYNPO2	2.291	8.71e-24	3.32e-21	6.54069	0.00119127	0.0244225	7.72207	6.13e-06	0.000209326
TCF19	0.739	6.34e-11	2.38e-09	4.84615	0.018592	0.143958	4.9517	0.00268872	0.0311873
TDRD12	0.504	0.005	0.012	1.75839	0.0258303	0.173862	1.96901	0.0227031	0.144893
TEX11	0.488	0.0001	0.0009	6.16392	0.036515	0.211492	6.49587	0.0454348	0.22668
TFRC	0.952	7.89e-19	1.44e-16	2.10488	2.05e-05	0.00119	1.79544	0.00830566	0.0711653
THAP9	0.403	0.0004	0.003	1.12436	0.00797986	0.0864485	1.26098	0.0189038	0.129042
THSD7B	0.773	0.0003	0.002	4.74741	0.0200724	0.150423	5.74314	0.0150152	0.109163
TMEM108	0.685	3.8e-07	6.44e-06	5.99104	0.00453728	0.0605294	6.75302	0.00198477	0.0249199
TMEM150C	1.223	6.23e-06	7.87e-05	3.85219	0.0245801	0.169423	4.61214	8.75e-05	0.0020396
TMEM178B	1.29	9.17e-12	4.06e-10	6.47381	0.00513278	0.0651789	7.67922	0.000166603	0.00350517
TMEM200C	1.336	1.3e-15	1.2e-13	11.7495	4.51e-05	0.00225	12.8571	7.25e-14	1.98e-11
TMTC2	0.479	0.008	0.017	2.59048	0.000445	0.0123119	2.60966	5.98e-07	3e-05
TNFAIP3	2.08	2.14e-17	2.8e-15	2.28098	0.00585984	0.071031	2.95772	0.000221027	0.00443277
TNFSF15	1.429	8.76e-14	5.68e-12	4.58371	4.05e-08	6.88e-06	4.83121	1.11e-20	1.17e-17
TRDN	0.503	0.0007	0.004	7.49762	0.0117096	0.108871	8.51204	5.05e-08	3.41e-06
TRIB1	0.445	3.22e-06	4.36e-05	1.89245	0.00772112	0.0846783	2.28805	0.011434	0.0898054
TYMP	0.863	8.2e-12	3.65e-10	2.55321	0.0362455	0.210543	3.46864	4.4e-05	0.00113726
ULK1	0.8	1.3e-10	4.58e-09	2.42875	0.00393897	0.0545751	2.7756	0.00453028	0.0461325
USP18	2.245	6.13e-17	7.43e-15	3.22834	0.00787913	0.0857389	4.13181	0.00154972	0.0207465
UXS1	1.037	3.26e-07	5.59e-06	1.30522	0.000126	0.00504	1.59672	1.2e-06	5.59e-05
VCAM1	2.588	9.04e-20	1.92e-17	12.1377	9.57e-05	0.00411	16.0013	1.67e-11	2.66e-09
WDSUB1	0.519	0.003	0.012	2.13315	3.53e-05	0.00186	2.20143	0.000202664	0.00414762
ZBED3	1.076	3.22e-14	2.29e-12	1.90673	0.0306169	0.19142	2.21424	0.0325982	0.184328
ZBTB46	0.386	0.001	0.007	3.20966	0.00237123	0.0388204	3.81492	0.00253359	0.0300006
ZIC2	3.497	6.73e-31	9.85e-28	10.8275	1.66e-11	8.88e-09	10.7882	8.78e-11	1.18e-08
ZNF521	0.826	1.46e-06	2.16e-05	8.76172	0.00391268	0.0543829	9.94961	1.04e-05	0.000330244
ZNF596	0.269	0.012	0.022	1.70761	0.000893	0.0203207	1.9775	0.00166807	0.0219298

## Sheet: Table S5
Supplementary Table S5. Genes (n=102) that were downregulated in all 4 bulk RNA-seq datasets in meta-analysis and in cell line data
Gene	combined_logFC_4_rnaseq	combined_P_4_rnaseq	combined_FDR_4_rnaseq	log2FC_cell_line_all_NPC	P_cell_line_all_NPC	FDR_cell_line_all_NPC	log2FC_cell_line_EBV+_NPC	P_cell_line_EBV+_NPC	FDR_cell_line_EBV+_NPC
ACO1	-0.269	0.016	0.029	-2.36232	4.25e-05	0.00214	-2.38833	0.00642132	0.0590661
ACOX2	-0.495	5.4e-05	0.0005	-5.39344	6.44e-06	0.000454	-6.94161	1.01e-07	6.15e-06
ACTB	-0.278	0.0006	0.004	-1.04163	0.0107025	0.102779	-1.3519	0.000416129	0.00746262
ALS2CL	-1.105	6.31e-19	1.18e-16	-1.91718	0.0417751	0.228552	-3.06599	0.00169598	0.0221543
APBB1	-0.954	4.35e-14	3e-12	-6.39779	0.0260009	0.174387	-11.6545	6.91e-11	9.44e-09
ARL10	-0.404	1.07e-05	0.0001	-3.17066	6.54e-05	0.00301	-4.01295	8.59e-21	1e-17
ASB6	-0.287	0.0003	0.003	-1.20768	0.000111	0.0046	-1.28562	0.00741868	0.0657083
ATP13A2	-0.429	0.0001	0.0009	-1.15459	0.000912321	0.0206025	-1.08076	0.0426328	0.218978
CAND2	-0.534	6.5e-09	1.61e-07	-3.28341	0.00135315	0.0269218	-3.59987	0.00133797	0.0185743
CCNA1	-0.703	3.39e-05	0.0004	-5.5237	0.0257383	0.173569	-9.74746	1.29e-11	2.17e-09
CDHR1	-0.693	7.84e-10	2.36e-08	-7.54318	2.04e-05	0.00119	-8.84571	0.000318038	0.00598972
CHFR	-0.389	0.0002	0.001	-3.55979	0.0288464	0.184931	-5.7842	0.000243674	0.00480445
CHMP6	-0.389	3.67e-05	0.0004	-1.06757	0.00440746	0.0593031	-1.29576	0.0194407	0.131342
CIDEB	-0.627	1.26e-05	0.0001	-3.09378	0.00231835	0.0383561	-3.63047	0.00412895	0.0430255
CIZ1	-0.35	0.0001	0.001	-1.08443	0.00734551	0.0821266	-1.46918	0.00342642	0.0372323
COCH	-0.746	5.18e-07	8.5e-06	-3.89248	0.0118857	0.10967	-5.77036	0.000314942	0.00595274
CYYR1	-0.398	0.003	0.012	-11.3313	1.92e-06	0.000177	-11.4058	2.12e-06	9.05e-05
DCXR	-0.823	1.73e-10	5.95e-09	-0.749202	0.0118821	0.10967	-0.988683	0.00394046	0.0416184
DNAH11	-0.367	7.82e-06	9.62e-05	-3.53555	0.0034715	0.0500791	-4.39715	0.00988448	0.0804616
DNAH2	-1.104	3.04e-13	1.79e-11	-2.60618	0.0257981	0.173826	-3.37688	0.0135594	0.102074
DNER	-1.751	5.61e-06	7.17e-05	-4.62485	0.00128823	0.0259605	-6.58855	1.01e-07	6.15e-06
DPAGT1	-0.377	0.001	0.008	-0.900205	0.0159515	0.132484	-1.15218	0.0179461	0.124239
EHD4	-0.336	6.37e-05	0.0006	-1.55985	0.00558639	0.0688244	-2.04632	0.00958316	0.0785259
EIF2B2	-0.547	1.74e-05	0.0002	-1.03871	0.0230999	0.164021	-1.14617	0.0380849	0.20301
ELK3	-1.045	6.81e-15	5.52e-13	-2.12492	0.0121836	0.11134	-3.3205	9.9e-06	0.000319252
ERICH5	-0.852	6.11e-05	0.0006	-6.45405	0.00101445	0.0220232	-6.9388	0.00722103	0.064474
EVC2	-0.233	0.004	0.012	-11.1566	3.12e-13	2.44e-10	-11.226	1.87e-13	4.62e-11
FKBP1B	-1.089	7.87e-10	2.36e-08	-2.61244	0.0375941	0.214959	-3.69977	0.010294	0.0827374
FUZ	-0.251	0.0007	0.004	-2.59097	0.00643611	0.0757973	-2.31269	0.0034221	0.0372094
GDA	-1.746	9.7e-18	1.35e-15	-4.37246	0.0276763	0.179989	-7.81964	0.000141304	0.00305234
GLYCTK	-0.547	5.24e-05	0.0005	-2.2205	2.68e-05	0.00148	-2.33256	0.00213815	0.026373
GPN2	-0.413	0.0009	0.006	-1.15792	1.02e-05	0.000676	-1.26421	0.000811714	0.0124895
GPX3	-1.366	1.72e-13	1.06e-11	-5.09071	0.000311	0.00950244	-6.38124	2.96e-22	3.89e-19
IL33	-1.892	3.33e-07	5.71e-06	-5.54376	0.00553559	0.0683087	-6.58943	0.0164017	0.116149
INO80C	-0.572	1e-10	3.65e-09	-1.50922	0.00463679	0.0612479	-1.50579	0.0338215	0.18883
IQCA1	-0.894	1.07e-12	5.67e-11	-6.65625	5.33e-09	1.23e-06	-8.1152	3.65e-08	2.53e-06
ISCA2	-0.689	3.55e-07	6.06e-06	-0.97647	0.0308636	0.192447	-1.18103	0.0325826	0.18429
KANK1	-0.708	8.71e-09	2.08e-07	-2.17851	0.0196664	0.148463	-3.08872	0.00337346	0.0368138
KCNK6	-0.941	4.13e-16	4.25e-14	-5.33132	0.00652278	0.0763256	-9.14925	1.73e-06	7.7e-05
KRT14	-4.122	3.71e-26	2.08e-23	-5.64931	0.0225632	0.161789	-8.48748	0.00227646	0.0276411
KRT7	-1.168	2.7e-16	2.95e-14	-5.42326	7.09e-06	0.000496	-5.84416	1.79e-08	1.32e-06
LPAR1	-0.754	3.6e-08	7.5e-07	-4.43499	0.0116745	0.108636	-4.95561	0.0197864	0.132909
LRRC34	-1.691	4.64e-09	1.18e-07	-4.45716	0.0446978	0.237764	-7.61701	3.88e-05	0.00102153
LTB4R	-0.778	1.43e-12	7.35e-11	-2.60717	0.00294254	0.0449801	-3.08179	0.00869484	0.0733634
LTB4R2	-0.548	4.71e-07	7.78e-06	-2.82432	0.000782	0.0184695	-3.31839	0.00378784	0.0403716
MAP3K3	-0.448	2.28e-06	3.22e-05	-1.20468	0.00769821	0.0845537	-1.51007	0.026873	0.162245
MAP6	-0.79	7.01e-10	2.12e-08	-4.24632	0.00530598	0.0665318	-4.65805	0.0274748	0.164645
MCL1	-0.38	2.65e-07	4.62e-06	-1.16579	0.0466283	0.242842	-1.70516	0.0224001	0.143713
MGAT1	-0.388	2.91e-05	0.0003	-1.06005	0.0294576	0.187306	-1.70009	4.32e-05	0.00111839
MGLL	-2.23	4.16e-40	2.64e-36	-5.52719	0.0318539	0.196122	-11.8773	1.88e-13	4.62e-11
MLPH	-1.604	3.01e-16	3.22e-14	-9.06654	3.86e-07	4.7e-05	-8.77417	5.46e-05	0.00136892
MPI	-0.282	0.0006	0.004	-0.923225	0.00629465	0.0745321	-1.20824	0.00708553	0.063697
MRPL41	-0.596	6.97e-09	1.71e-07	-1.3539	0.0199206	0.149695	-1.77347	0.000389275	0.0070838
MSLN	-2.274	2.61e-11	1.07e-09	-4.37794	0.011498	0.107595	-8.46968	8.44e-24	1.62e-20
MT1G	-0.555	1.47e-07	2.71e-06	-3.91279	0.00127	0.0255879	-4.60966	0.000613632	0.0100368
NEFM	-0.61	1.58e-06	2.33e-05	-7.12205	8.4e-09	1.84e-06	-7.45998	9.52e-07	4.59e-05
NELFB	-0.379	0.0005	0.003	-1.01439	0.0105504	0.10226	-1.313	0.00750066	0.0661279
NIPAL4	-1.174	4.45e-15	3.76e-13	-8.80116	1.26e-08	2.57e-06	-10.0926	1.21e-06	5.63e-05
NT5C	-0.281	2.77e-05	0.0003	-1.30874	0.000188	0.00662747	-1.31942	0.0168361	0.118706
OGG1	-0.448	2.01e-07	3.6e-06	-0.851087	0.000453	0.0125026	-0.844154	0.0228795	0.145589
OSBP2	-0.24	0.001	0.006	-4.08043	0.00369962	0.052183	-5.60038	0.00157085	0.0209494
OSBPL10	-0.944	2.83e-17	3.64e-15	-1.46066	0.0302658	0.190151	-1.35765	0.0380558	0.202907
OXTR	-0.844	0.0002	0.002	-2.84401	0.000118	0.00482	-2.97093	0.000283833	0.00546831
PLIN3	-1.068	3.8e-19	7.39e-17	-1.36972	0.0310392	0.193102	-2.05527	0.00317132	0.0351
PPARG	-0.71	8.47e-12	3.77e-10	-4.31227	0.0164882	0.134365	-6.25036	2.14e-05	0.000609272
PRDM5	-0.317	2.39e-06	3.36e-05	-4.63545	0.0356573	0.208656	-7.88887	2.18e-08	1.58e-06
PTGER2	-0.669	0.0006	0.004	-5.24803	0.0325664	0.198267	-10.9019	2.16e-07	1.22e-05
PTGFR	-0.496	0.003	0.012	-6.44734	4.25e-09	1.03e-06	-7.67514	4.8e-10	5.39e-08
RAB11FIP5	-0.429	0.0002	0.001	-1.37394	0.0467737	0.243349	-2.01034	0.00286574	0.0326462
RARA	-0.257	0.002	0.009	-1.06009	0.027144	0.17808	-1.34688	0.0309522	0.178478
RBM24	-1.829	2.7e-09	7.22e-08	-4.95847	0.00303064	0.0459641	-6.95761	0.00122292	0.0173203
REXO2	-0.39	7.63e-06	9.42e-05	-0.719252	0.0427798	0.231798	-1.10427	0.000709992	0.0112516
RHOF	-0.535	1.76e-07	3.18e-06	-1.88096	0.00465901	0.0612479	-2.27882	0.0114736	0.090014
RPL38	-0.387	2.75e-05	0.0003	-0.84644	0.00463385	0.0612479	-0.688194	0.0260876	0.1587
RPS6KA2	-0.764	8.93e-13	4.81e-11	-4.11611	0.000354	0.0103766	-4.16169	0.00548032	0.0528615
SLC22A17	-0.263	0.003	0.012	-2.16109	0.0107179	0.102793	-3.10083	0.000214616	0.00433731
SLC22A4	-1.874	9.51e-08	1.83e-06	-2.70916	0.0387	0.219	-5.08949	3.23e-06	0.000124788
SLC26A2	-0.907	1.95e-11	8.19e-10	-3.06222	1.07e-06	0.000109	-3.1569	0.000492278	0.00854392
SLC27A6	-1.369	6.24e-08	1.25e-06	-5.25332	0.00907114	0.0925493	-5.41227	0.00471087	0.0475554
SPA17	-1.892	1.66e-09	4.69e-08	-1.28082	0.0106809	0.102779	-1.34394	0.00807631	0.0697116
SPATA24	-0.444	1.18e-06	1.79e-05	-1.4093	0.0451126	0.238876	-2.10237	0.00447187	0.0457149
ST6GALNAC4	-0.6	1.05e-08	2.46e-07	-1.65778	0.00176148	0.0320475	-1.85086	0.0161216	0.114844
STX8	-0.415	5.38e-05	0.0005	-0.985467	0.0346	0.205	-1.35036	0.00970303	0.0793226
TEPP	-0.514	1.14e-05	0.0001	-5.24971	0.0198792	0.149488	-5.43659	0.0361991	0.196445
TFCP2L1	-1.098	4.1e-12	1.92e-10	-6.37732	0.00593342	0.0714915	-10.4298	1.91e-13	4.62e-11
TNS2	-0.306	0.003	0.012	-3.78545	3.44e-06	0.00028	-3.40703	0.00237242	0.028549
TOR4A	-0.937	6.96e-16	6.79e-14	-4.86397	0.000198	0.0068804	-6.55231	3.41e-18	2.17e-15
TP53RK	-0.271	0.0008	0.005	-0.732353	0.00191242	0.033773	-0.651619	0.041226	0.213736
TRNP1	-1.932	1.62e-27	1.16e-24	-3.47607	0.00257522	0.0409065	-3.67412	0.0247448	0.15346
TSPAN5	-0.556	6.46e-08	1.28e-06	-1.59941	0.0255407	0.172783	-1.79076	0.0178586	0.123761
TUBA4A	-1.519	7.16e-19	1.31e-16	-2.85058	0.00242542	0.0394195	-4.12341	1.24e-05	0.000383252
TWF2	-0.674	5.34e-10	1.66e-08	-1.33123	0.00543824	0.0675693	-1.19222	0.0155522	0.112021
UBAP1	-0.523	2.33e-07	4.13e-06	-0.920122	0.0450942	0.238876	-1.21964	0.0344044	0.190358
UBR4	-0.146	0.014	0.026	-0.705266	0.000757	0.0180433	-0.741606	0.0134624	0.101489
VASP	-0.37	0.005	0.012	-0.956717	0.0109743	0.104473	-1.29483	0.000987347	0.0145833
WDFY2	-0.385	1.79e-05	0.0002	-1.4326	0.019	0.146	-1.87412	0.00830547	0.0711653
ZBTB16	-0.698	1.36e-08	3.09e-07	-9.67225	2.21e-09	5.89e-07	-9.7411	4.29e-10	4.9e-08
ZBTB38	-0.466	1.67e-05	0.0002	-1.64704	0.0481259	0.246894	-2.50577	0.00532618	0.0519952
ZFP36L1	-0.628	2.18e-10	7.3e-09	-1.41344	0.0174358	0.138741	-2.16583	2.09e-05	0.000596286
ZFYVE21	-0.864	9.24e-12	4.08e-10	-1.24343	0.00354176	0.0508393	-1.53703	0.00677394	0.0615815
ZG16B	-2.166	8.66e-12	3.84e-10	-4.18498	0.0456082	0.240271	-4.94646	0.00711461	0.063822
ZNF844	-0.847	1.51e-19	3.05e-17	-6.10876	0.00083	0.0193302	-5.84176	0.00436881	0.0448796

## Sheet: Table S6
Supplementary Table S6. Top 100 novel targets prioritised after meta-analysis on PandaOmics
Gene	Rank	Small molecule	Biologic	Safety	Target.Family
POLA1	1	2	0	2	Transferase other
PUS7	2	1	0	1	Isomerase
ATAD2	3	1	0	1	Hydrolase other
PRIM1	4	1	0	1	Transferase other
PTGS2	5	2	2	2	Oxidoreductase
IRAK2	6	1	0	1	Tyrosine kinase-like
GNE	7	2	0	2	Glycosylase
MTHFD2	8	1	0	1	Oxidoreductase
TTK	9	2	0	2	Protein kinase other
CACNA2D1	10	2	2	2	Ion channel
GPD1L	11	1	0	1	Oxidoreductase
PRSS23	12	1	0	1	Peptidase
TNFRSF21	13	1	2	1	Receptor other
GBP5	14	1	0	1	Hydrolase other
GALNT12	15	1	0	1	Glycosyltransferase
LRP10	16	1	0	1	Receptor other
B4GALT6	17	1	0	1	Glycosyltransferase
NUAK1	18	1	0	1	Protein kinase other
RHOBTB3	19	1	0	1	Hydrolase other
MINPP1	20	1	0	1	Esterase
POGLUT1	21	1	0	1	Glycosyltransferase
GALNT11	22	1	0	1	Glycosyltransferase
CSF2RB	23	2	2	2	Immunoglobulin
UBE2T	24	2	0	2	Acyltransferase
PRMT3	25	1	0	1	Methyltransferase
DDX60	26	1	0	1	Hydrolase other
LYN	27	2	2	2	Tyrosine kinase
ITK	28	2	0	2	Tyrosine kinase
HCK	29	2	2	2	Tyrosine kinase
HDAC10	30	2	0	2	Hydrolase other
FGR	31	2	1	2	Tyrosine kinase
PPP3CA	32	2	0	2	Esterase
AKR1B10	33	2	2	2	Oxidoreductase
HERC3	34	1	0	1	Acyltransferase
AK9	35	1	0	1	Unclassified kinase
GPR18	36	2	0	1	GPCR
TEC	37	2	2	1	Tyrosine kinase
ROBO1	38	1	2	1	Immunoglobulin
PTPN7	39	2	0	1	Esterase
PSMB5	40	2	0	1	Peptidase
PTPN3	41	1	0	1	Esterase
GPR84	42	2	0	2	GPCR
RHOV	43	1	0	1	Hydrolase other
ZNRF3	44	1	2	1	Acyltransferase
MTHFD1L	45	1	0	1	Ligase
NTRK2	46	2	2	2	Receptor kinase
POLE	47	2	0	1	Transferase other
PLXNA2	48	1	0	1	Receptor other
RPS6KA2	49	1	0	1	AGC kinase
BLK	50	2	0	2	Tyrosine kinase
CH25H	51	1	0	1	Oxidoreductase
PPP4C	52	1	0	1	Esterase
ESCO2	53	1	0	1	Acyltransferase
S1PR1	54	2	2	2	GPCR
MST1R	55	2	2	2	Receptor kinase
FIGNL1	56	1	0	1	Hydrolase other
CD300LF	57	1	2	1	Immunoglobulin
HLTF	58	1	0	1	Acyltransferase
FES	59	2	0	1	Tyrosine kinase
DCTPP1	60	2	0	2	Hydrolase other
PARP14	61	1	0	1	Glycosyltransferase
PPP2CB	62	1	0	1	Esterase
MAGI3	63	1	0	1	Non-protein kinase
MAPKAPK3	64	1	0	1	Protein kinase other
NT5C2	65	1	0	1	Esterase
NAGK	66	1	0	1	Unclassified kinase
UBE4A	67	1	0	1	Acyltransferase
LRRC8A	68	1	0	1	Ion channel
TRIM22	69	1	0	1	Acyltransferase
GDA	70	1	0	1	Hydrolase other
PLA2G4C	71	2	0	1	Esterase
CDON	72	1	0	1	Immunoglobulin
RRAD	73	1	2	1	Hydrolase other
MCM8	74	1	0	1	Hydrolase other
RHOF	75	1	0	1	Hydrolase other
DUSP3	76	2	0	1	Esterase
DUSP10	77	1	0	1	Esterase
PPP1CB	78	1	2	1	Esterase
ITGB5	79	1	2	1	Receptor other
S1PR4	80	2	2	2	GPCR
RIOK2	81	1	0	1	Protein kinase other
RHOU	82	1	0	1	Hydrolase other
UBE2J1	83	1	0	1	Acyltransferase
PDE9A	84	2	0	2	Esterase
UFD1	85	1	0	1	Peptidase
DCXR	86	1	0	1	Oxidoreductase
UBE2L6	87	1	0	1	Acyltransferase
DUSP7	88	1	0	1	Esterase
KSR2	89	1	0	1	Tyrosine kinase-like
RBKS	90	1	0	1	Unclassified kinase
IL20RB	91	1	2	1	Immunoglobulin
CDK3	92	2	0	2	CMGC kinase
ITGB7	93	2	2	2	Receptor other
FNTA	94	2	0	1	Transferase other
RPS6KA4	95	1	0	1	AGC kinase
PRKX	96	2	0	1	AGC kinase
PTPRF	97	2	0	1	Receptor phosphatase
AFMID	98	1	0	1	Hydrolase other
RHOH	99	1	0	1	Hydrolase other
PLBD1	100	1	0	1	Esterase
